# Supplementary material for: Phlebotomine sand fly distribution and abundance in France: A systematic review
Source: Parasite. 2024 Aug 7;31:45. doi: 10.1051/parasite/2024045 (PMC11305120; doi:10.1051/parasite/2024045)
Supplement: Supplementary file 1 — Supplementary Table 1: Complete list of references included in the systematic review. Supplementary Table 2: Captures of sand fly species in France between 1906 and 2023 (NA: data not provided). [file parasite-31-45-s1.zip]

Archive with 2 entries (2 files):
- parasite240087-1-olm/Supplementary_Table_1.pdf
- parasite240087-1-olm/Supplementary_Table_2.xlsx
