# Supplementary material for: Phlebotomine sand fly distribution and abundance in France: A systematic review
Source: Parasite. 2024 Aug 7;31:45. doi: 10.1051/parasite/2024045 (PMC11305120; doi:10.1051/parasite/2024045)
Supplement: Supplementary file 1 — Supplementary Table 1: Complete list of references included in the systematic review. Supplementary Table 2: Captures of sand fly species in France between 1906 and 2023 (NA: data not provided). [file parasite-31-45-s1.zip › parasite240087-1-olm/Supplementary_Table_2.xlsx]

## Sheet: Worksheet
comments	article id	study id	author	publication year	title	data location	study_name	Species	Species_new_name	Department	Species_1	Species_2	Species_3	Species_4	Species_5	Species_6	Species_7	Indicator	Year	Species_1_pre	Species_2_pre	Species_3_pre	Species_4_pre	Species_5_pre	Species_6_pre	Species_7_pre	Locality	GPS_coordinates	Study_duration	Month	Season	Altitude	Trapping_method	Reference	Abundance	Species_1_abu	Species_2_abu	Species_3_abu	Species_4_abu	Species_5_abu	Species_6_abu	Species_7_abu	Pathogen	Pathogen_species	Pathogen_abundance
	190	1	Abonnenc, Emile; Poinsot, S; Rioux, JA	1971	Tératologie des phlébotomes (Diptera: Psychodidae). Révision et nouvelles observations	France	190	Phlebotomus ariasi	Phlebotomus ariasi	Hérault	Phlebotomus ariasi	NA	NA	NA	NA	NA	NA	Presence	1967	Hérault	NA	NA	NA	NA	NA	NA	Borie-Nouvelle	NA	1	July	Summer	NA	NA	Abonnenc et al., 1971	NA	NA	NA	NA	NA	NA	NA	NA	NA	NA	NA
	19	1	Aubert, P	1912	Le Phlebotomus papatacci dans la région lyonnaise	France	19	phlebotomus papataci	Phlebotomus perniciosus	Rhône	phlebotomus papataci	NA	NA	NA	NA	NA	NA	Presence	1911	Rhône	NA	NA	NA	NA	NA	NA	Saint-Cyr-au-Mont-d'Or	NA	NA	July	Summer	NA	Manual capture	Aubert, 1912	NA	NA	NA	NA	NA	NA	NA	NA	NA	NA	NA
	172	1	Ballart, C.; Pesson, B.; Gállego, M.	2018	Isoenzymatic characterization of Phlebotomus ariasi and P. perniciosus of canine leishmaniasis foci from Eastern Pyrenean regions and comparison with other populations from Europe	France	172	Phlebotomus perniciosus	Phlebotomus perniciosus	Ariège (2005-2006), Aude (2006), Dordogne (2009), Drôme (2004), Indre-et-Loire (2002), Puy-de-Dôme (2001)	Phlebotomus perniciosus	Phlebotomus ariasi	NA	NA	NA	NA	NA	Presence	1998, 2002, 2004-2006, 2008-2009	Ariège (2005-2006), Aude (2006), Dordogne (2009), Drôme (2004), Indre-et-Loire (2002), Puy-de-Dôme (2001)	Ariège (2006), Aude (2006, 2008), Drôme (2004), Gard (1998), Pyrénées-Orientales (2006)	NA	NA	NA	NA	NA	Aston; Limbrassac, Arques; Citou; Courtauly, Vaunac, Les Tourrettes, Roquedur, Cinq-Mars-la-Pile, Glaine-Montaigut, Vira	(42°45'42''N : 1°39'47''E - 43°01'03''N : 1°50'34''E), (42°56'37''N : 2°22'08''E, 43°22'28''N : 2°32'29''E, 43°02'58''N : 2°02'27''E), 45°21'53''N : 0°52'39''E, 44°39'00''N : 4°48'06''E, 43°58'00''N : 3°40'00''E, 47°21'00''N : 0°28'00'E, 45°45'15''N : 3°23'15''E, 42°46'15''N : 2°24'52''E	NA	NA	NA	394-647, 356-441, 199, 100, 337, 40, 392, 310	CDC Light-traps	Ballart et al., 2018	NA	NA	NA	NA	NA	NA	NA	NA	NA	NA	NA
	172	1	Ballart, C.; Pesson, B.; Gállego, M.	2018	Isoenzymatic characterization of Phlebotomus ariasi and P. perniciosus of canine leishmaniasis foci from Eastern Pyrenean regions and comparison with other populations from Europe	France	172	Phlebotomus ariasi	Phlebotomus ariasi	Ariège (2006), Aude (2006, 2008), Drôme (2004), Gard (1998), Pyrénées-Orientales (2006)	Phlebotomus perniciosus	Phlebotomus ariasi	NA	NA	NA	NA	NA	Presence	1998, 2002, 2004-2006, 2008-2009	Ariège (2005-2006), Aude (2006), Dordogne (2009), Drôme (2004), Indre-et-Loire (2002), Puy-de-Dôme (2001)	Ariège (2006), Aude (2006, 2008), Drôme (2004), Gard (1998), Pyrénées-Orientales (2006)	NA	NA	NA	NA	NA	Aston; Limbrassac, Arques; Citou; Courtauly, Vaunac, Les Tourrettes, Roquedur, Cinq-Mars-la-Pile, Glaine-Montaigut, Vira	(42°45'42''N : 1°39'47''E - 43°01'03''N : 1°50'34''E), (42°56'37''N : 2°22'08''E, 43°22'28''N : 2°32'29''E, 43°02'58''N : 2°02'27''E), 45°21'53''N : 0°52'39''E, 44°39'00''N : 4°48'06''E, 43°58'00''N : 3°40'00''E, 47°21'00''N : 0°28'00'E, 45°45'15''N : 3°23'15''E, 42°46'15''N : 2°24'52''E	NA	NA	NA	394-647, 356-441, 199, 100, 337, 40, 392, 310	CDC Light-traps	Ballart et al., 2018	NA	NA	NA	NA	NA	NA	NA	NA	NA	NA	NA
	21	1	Baudrimont, A	1943	Présence de Phlebotomus ariasi Tonnoir, 1921 à Saint-Sauveur (Hautes-Pyrénées)	France	21	Phlebotomus ariasi	Phlebotomus ariasi	Hautes-Pyrénées	Phlebotomus ariasi	NA	NA	NA	NA	NA	NA	Abundance	1943	Hautes-Pyrénées	NA	NA	NA	NA	NA	NA	Saint-Sauveur	NA	NA	July-August	Summer	730	Manual capture	Baudrimont, 1943	17	17	NA	NA	NA	NA	NA	NA	NA	NA	NA
	22	1	Baudrimont, A	1946	Nouvelles observations sur la présence de Phlebotomus ariasi Tonnoir, 1921 à Saint-Sauveur (Hautes-Pyrénées)	France	22	Phlebotomus ariasi	Phlebotomus ariasi	Hautes-Pyrénées	Phlebotomus ariasi	NA	NA	NA	NA	NA	NA	Presence	1945	Hautes-Pyrénées	NA	NA	NA	NA	NA	NA	Saint-Sauveur	NA	NA	July	Summer	NA	Manual capture	Baudrimont, 1946	NA	NA	NA	NA	NA	NA	NA	NA	NA	NA	NA
	23	1	Baudrimont, A	1947	Brunissement progressif des femelles de Phlebotomus ariasi Tonnoir, 1921 au cours de la dernière étape de leur évolution sexuelle	France	23	Phlebotomus ariasi	Phlebotomus ariasi	Hautes-Pyrénées	Phlebotomus ariasi	NA	NA	NA	NA	NA	NA	Presence	1942-1946	Hautes-Pyrénées	NA	NA	NA	NA	NA	NA	Saint-Sauveur	NA	NA	NA	Summer	NA	Manual capture	Baudrimont, 1947	NA	NA	NA	NA	NA	NA	NA	NA	NA	NA	NA
	192	1	Baudrimont, A	1955	Quelques observations et réflexions sur la biologie de Phlebotomus ariasi Tonnoir, 1921, à Saint-Sauveur (Hautes-Pyrénées) au cours des années 1950-1951-1952-1953-1954	France	192	Phlebotomus ariasi	Phlebotomus ariasi	Hautes-Pyrénées	Phlebotomus ariasi	NA	NA	NA	NA	NA	NA	Abundance	1950-1954	Hautes-Pyrénées	NA	NA	NA	NA	NA	NA	Saint-Sauveur	NA	NA	June-August	Summer	NA	Manual capture	Baudrimont, 1955	10, 11, 5, 8, 4	10, 11, 5, 8, 4	NA	NA	NA	NA	NA	NA	NA	NA	NA
	96	1	Beati, Lorenza	1989	La leishmaniose en Corse, Résultats d'une enquête éco-épidémiologique	France	96	Phlebotomus perniciosus	Phlebotomus perniciosus	Corsica	Phlebotomus perniciosus	Phlebotomus mascittii	Phlebotomus sergenti	Sergentomyia minuta	NA	NA	NA	Abundance	1969-1978	Corsica	Corsica	Corsica	Corsica	NA	NA	NA	954 stations, all Corsica	longitude 6.98-7.99gr; latitude 45.99-47.76gr	NA	NA	NA	10-1420	Sticky traps	Beati, 1989	11163 / 69169 (16.1%)	11163 / 69169 (16.1%)	266 / 69169 (0.4%)	1865 / 69169 (2.7%)	55875 / 69169 (80.8%)	NA	NA	NA	Abundance	Leishmania infantum	333 infected dogs
	96	1	Beati, Lorenza	1989	La leishmaniose en Corse, Résultats d'une enquête éco-épidémiologique	France	96	Phlebotomus mascittii	Phlebotomus mascittii	Corsica	Phlebotomus perniciosus	Phlebotomus mascittii	Phlebotomus sergenti	Sergentomyia minuta	NA	NA	NA	Abundance	1969-1978	Corsica	Corsica	Corsica	Corsica	NA	NA	NA	954 stations, all Corsica	longitude 6.98-7.99gr; latitude 45.99-47.76gr	NA	NA	NA	10-1420	Sticky traps	Beati, 1989	266 / 69169 (0.4%)	11163 / 69169 (16.1%)	266 / 69169 (0.4%)	1865 / 69169 (2.7%)	55875 / 69169 (80.8%)	NA	NA	NA	Abundance	Leishmania infantum	333 infected dogs
	96	1	Beati, Lorenza	1989	La leishmaniose en Corse, Résultats d'une enquête éco-épidémiologique	France	96	Phlebotomus sergenti	Phlebotomus sergenti	Corsica	Phlebotomus perniciosus	Phlebotomus mascittii	Phlebotomus sergenti	Sergentomyia minuta	NA	NA	NA	Abundance	1969-1978	Corsica	Corsica	Corsica	Corsica	NA	NA	NA	954 stations, all Corsica	longitude 6.98-7.99gr; latitude 45.99-47.76gr	NA	NA	NA	10-1420	Sticky traps	Beati, 1989	1865 / 69169 (2.7%)	11163 / 69169 (16.1%)	266 / 69169 (0.4%)	1865 / 69169 (2.7%)	55875 / 69169 (80.8%)	NA	NA	NA	Abundance	Leishmania infantum	333 infected dogs
	96	1	Beati, Lorenza	1989	La leishmaniose en Corse, Résultats d'une enquête éco-épidémiologique	France	96	Sergentomyia minuta	Sergentomyia minuta	Corsica	Phlebotomus perniciosus	Phlebotomus mascittii	Phlebotomus sergenti	Sergentomyia minuta	NA	NA	NA	Abundance	1969-1978	Corsica	Corsica	Corsica	Corsica	NA	NA	NA	954 stations, all Corsica	longitude 6.98-7.99gr; latitude 45.99-47.76gr	NA	NA	NA	10-1420	Sticky traps	Beati, 1989	55875 / 69169 (80.8%)	11163 / 69169 (16.1%)	266 / 69169 (0.4%)	1865 / 69169 (2.7%)	55875 / 69169 (80.8%)	NA	NA	NA	Abundance	Leishmania infantum	333 infected dogs
	49	1	Benabdennbi, I	1998	Contribution à l'étude de la biodiversité chez les Larroussius (Diptera: Psychodidae) du bassin méditerranéen. Apports de l'analyse isoenzymatique	France	49	Phlebotomus perniciosus	Phlebotomus perniciosus	Alpes-Maritimes	Phlebotomus perniciosus	NA	NA	NA	NA	NA	NA	Presence	1988	Alpes-Maritimes	NA	NA	NA	NA	NA	NA	Beaulieu	NA	NA	August	Summer	NA	CDC Light-traps, Manual capture	Benabdennbi, 1998	NA	NA	NA	NA	NA	NA	NA	NA	NA	NA	NA
	50	1	Benabdennbi, I; Pesson, B	1998	A propos de la variabilité morphologique de Phlebotomus perniciosus (Diptera : Psychodidae)	France	50	Phlebotomus perniciosus	Phlebotomus perniciosus	Alpes Maritimes	Phlebotomus perniciosus	NA	NA	NA	NA	NA	NA	Presence	2004, 2006, 2016, 2018	Alpes Maritimes	NA	NA	NA	NA	NA	NA	Beaulieu-sur-mer	NA	NA	NA	NA	NA	CDC Light-traps	Benlarbi and Ready, 1998	NA	NA	NA	NA	NA	NA	NA	NA	NA	NA	NA
	97	1	Benlarbi, M.; Ready, P. D.	2003	Host-specific Wolbachia strains in widespread populations of Phlebotomus perniciosus and P. papatasi (Diptera: Psychodidae), and prospects for driving genes into these vectors of Leishmania	France	97	Phlebotomus perniciosus	Phlebotomus perniciosus	Alpes-Maritimes	Phlebotomus perniciosus	NA	NA	NA	NA	NA	NA	Presence	2003	Alpes-Maritimes	NA	NA	NA	NA	NA	NA	Beaulieu-sur-mer	NA	NA	NA	NA	NA	CDC Light-traps	Benlarbi and Ready, 2003	NA	NA	NA	NA	NA	NA	NA	NA	NA	NA	NA
	173	1	Bichaud, L.; Izri, A.; de Lamballerie, X.; Moureau, G.; Charrel, R. N.	2014	First detection of Toscana virus in Corsica, France	France	173	Phlebotomus perniciosus	Phlebotomus perniciosus	Corsica	Phlebotomus perniciosus	Phlebotomus mascitii	Sergentomyia minuta	NA	NA	NA	NA	Abundance	2010	Corsica	Corsica	Corsica	NA	NA	NA	NA	NA	41°40′ N, 8°55′ E	9	July	Summer	NA	CDC Light-traps	Bichaud et al., 2014	51.8%	51.8%	0.2%	46.3%	NA	NA	NA	NA	Abundance	Toscana virus	1 of 112 pools of P. perniciosus, infection rates (0.29%) in metropolitan France
	173	1	Bichaud, L.; Izri, A.; de Lamballerie, X.; Moureau, G.; Charrel, R. N.	2014	First detection of Toscana virus in Corsica, France	France	173	Phlebotomus mascitii	Phlebotomus mascittii	Corsica	Phlebotomus perniciosus	Phlebotomus mascitii	Sergentomyia minuta	NA	NA	NA	NA	Abundance	2010	Corsica	Corsica	Corsica	NA	NA	NA	NA	NA	41°40′ N, 8°55′ E	9	July	Summer	NA	CDC Light-traps	Bichaud et al., 2014	0.2%	51.8%	0.2%	46.3%	NA	NA	NA	NA	Abundance	Toscana virus	1 of 112 pools of P. perniciosus, infection rates (0.29%) in metropolitan France
	173	1	Bichaud, L.; Izri, A.; de Lamballerie, X.; Moureau, G.; Charrel, R. N.	2014	First detection of Toscana virus in Corsica, France	France	173	Sergentomyia minuta	Sergentomyia minuta	Corsica	Phlebotomus perniciosus	Phlebotomus mascitii	Sergentomyia minuta	NA	NA	NA	NA	Abundance	2010	Corsica	Corsica	Corsica	NA	NA	NA	NA	NA	41°40′ N, 8°55′ E	9	July	Summer	NA	CDC Light-traps	Bichaud et al., 2014	46.3%	51.8%	0.2%	46.3%	NA	NA	NA	NA	Abundance	Toscana virus	1 of 112 pools of P. perniciosus, infection rates (0.29%) in metropolitan France
Capture Guébhard	193	1	Blanchard, R	1909	À propos des Phlebotomus [Dipt. Psychodidae]	France	193	Phlebotomus pappatasi	Phlebotomus perniciosus	Alpes-Maritimes, Hérault	Phlebotomus pappatasi	NA	NA	NA	NA	NA	NA	Presence	1908	Alpes-Maritimes, Hérault	NA	NA	NA	NA	NA	NA	Saint-Vallier-de-Thiey, Montpellier	NA	NA	August	Summer	725	Manual capture	Blanchard, 1909	NA	NA	NA	NA	NA	NA	NA	NA	NA	NA	NA
	24	1	Bourgain, M	1945	Contribution à l'étude des phlébotomes du littoral méditerranéen français. Présence de Phlebotomus (Brumptius) parroti. Adler et Theodor 1926 aux Darboussèdes (Banlieue de Toulon)	France	24	Phlebotomus perniciosus	Phlebotomus perniciosus	Var	Phlebotomus perniciosus	Phlebotomus parroti	NA	NA	NA	NA	NA	Abundance	1944	Var	Var	NA	NA	NA	NA	NA	Darboussèdes	NA	7	July	Summer	NA	Manual capture	Bourgain, 1945	14	14	82	NA	NA	NA	NA	NA	NA	NA	NA
	24	1	Bourgain, M	1945	Contribution à l'étude des phlébotomes du littoral méditerranéen français. Présence de Phlebotomus (Brumptius) parroti. Adler et Theodor 1926 aux Darboussèdes (Banlieue de Toulon)	France	24	Phlebotomus parroti	Sergentomyia minuta	Var	Phlebotomus perniciosus	Phlebotomus parroti	NA	NA	NA	NA	NA	Abundance	1944	Var	Var	NA	NA	NA	NA	NA	Darboussèdes	NA	7	July	Summer	NA	Manual capture	Bourgain, 1945	82	14	82	NA	NA	NA	NA	NA	NA	NA	NA
	25	1	Bourgain, M	1945	Sur un exemplaire de Phlebotomus papatasi Scopoli, 1786, capturé à Toulon	France	25	Phlebotomus papatasi	Phlebotomus papatasi	Var	Phlebotomus papatasi	NA	NA	NA	NA	NA	NA	Presence	1944	Var	NA	NA	NA	NA	NA	NA	Toulon	NA	NA	October	Autumn	NA	Manual capture	Bourgain, 1945	NA	NA	NA	NA	NA	NA	NA	NA	NA	NA	NA
	27	1	Bourgain, M	1949	Présence de Phlebotomus (Larroussius) ariasi Tonnoir, 1921 et de Phlebotomus (Larroussius) perniciosus Newstead, 1911 en Gironde	France	27	Phlebotomus perniciosus	Phlebotomus perniciosus	Gironde	Phlebotomus perniciosus	Phlebotomus ariasi	NA	NA	NA	NA	NA	Abundance	1948	Gironde	Gironde	NA	NA	NA	NA	NA	Bonnetan	NA	NA	August	Summer	NA	Manual capture	Bourgain, 1949	111	111	15	NA	NA	NA	NA	NA	NA	NA	NA
	27	1	Bourgain, M	1949	Présence de Phlebotomus (Larroussius) ariasi Tonnoir, 1921 et de Phlebotomus (Larroussius) perniciosus Newstead, 1911 en Gironde	France	27	Phlebotomus ariasi	Phlebotomus ariasi	Gironde	Phlebotomus perniciosus	Phlebotomus ariasi	NA	NA	NA	NA	NA	Abundance	1948	Gironde	Gironde	NA	NA	NA	NA	NA	Bonnetan	NA	NA	August	Summer	NA	Manual capture	Bourgain, 1949	15	111	15	NA	NA	NA	NA	NA	NA	NA	NA
	26	1	Bourgain, M	1949	Présence de Phlebotomus (Larroussius) ariasi Tonnoir, 1921 dans les Basses-Pyrénées	France	26	Phlebotomus ariasi	Phlebotomus ariasi	Pyrénées-Atlantiques	Phlebotomus ariasi	NA	NA	NA	NA	NA	NA	Abundance	1948	Pyrénées-Atlantiques	NA	NA	NA	NA	NA	NA	Rébénacq	NA	NA	July	Summer	NA	Manual capture	Bourgain, 1949	11	11	NA	NA	NA	NA	NA	NA	NA	NA	NA
	28	1	Bourgain, M	1958	Présence de Phlebotomus (Larroussius) perniciosus Newstead, 1911 en Lozère	France	28	Phlebotomus perniciosus	Phlebotomus perniciosus	Lozère	Phlebotomus perniciosus	NA	NA	NA	NA	NA	NA	Presence	1957	Lozère	NA	NA	NA	NA	NA	NA	Marvejols	NA	7	August	Summer	651	Manual capture	Bourgain, 1958	NA	NA	NA	NA	NA	NA	NA	NA	NA	NA	NA
	174	1	Boussaa, S.; Boumezzough, A.; Sibold, B.; Alves-Pires, C.; Morillas Marquez, F.; Glasser, N.; Pesson, B.	2009	Phlebotomine sandflies (Diptera: Psychodidae) of the genus Sergentomyia in Marrakech region, Morocco	France	174	Sergentomyia minuta	Sergentomyia minuta	Alpes-Maritimes, Hérault	Sergentomyia minuta	NA	NA	NA	NA	NA	NA	Presence	2008	Alpes-Maritimes, Hérault	NA	NA	NA	NA	NA	NA	Beaulieu-sur-Mer, Roquebrun	43°42′N, 7°19′W, 43°30′N, 3°01′W	NA	NA	NA	30, 100	CDC Light-traps, Sticky traps	Boussaa., 2009	NA	NA	NA	NA	NA	NA	NA	NA	NA	NA	NA
	194	1	Callot, J	1944	Localités nouvelles pour quelques Nématocères piqueurs	France	194	Phlebotomus larroussei	Phlebotomus mascittii	Puy-de-Dôme	Phlebotomus larroussei	Phlebotomus perniciosus	NA	NA	NA	NA	NA	Presence	1944	Puy-de-Dôme	Puy-de-Dôme	NA	NA	NA	NA	NA	Clermont-Ferrand	NA	NA	July-August	Summer	NA	NA	Calot, 1944	NA	NA	NA	NA	NA	NA	NA	NA	NA	NA	NA
	194	1	Callot, J	1944	Localités nouvelles pour quelques Nématocères piqueurs	France	194	Phlebotomus perniciosus	Phlebotomus perniciosus	Puy-de-Dôme	Phlebotomus larroussei	Phlebotomus perniciosus	NA	NA	NA	NA	NA	Presence	1944	Puy-de-Dôme	Puy-de-Dôme	NA	NA	NA	NA	NA	Clermont-Ferrand	NA	NA	July-August	Summer	NA	NA	Calot, 1944	NA	NA	NA	NA	NA	NA	NA	NA	NA	NA	NA
	29	1	Callot, J.	1950	Notes et informations: Présence de Phlebotomus larroussei en Alsace	France	29	Phlebotomus larroussei	Phlebotomus mascittii	Bas-Rhin	Phlebotomus larroussei	NA	NA	NA	NA	NA	NA	Presence	1950	Bas-Rhin	NA	NA	NA	NA	NA	NA	Strasbourg	NA	NA	July	Summer	NA	Manual capture	Callot, 1950	NA	NA	NA	NA	NA	NA	NA	NA	NA	NA	NA
	30	1	Chambost, L	1947	Capture de Phlebotomus perniciosus, Newstead 1911, à Ajaccio (Corse)	France	30	Phlebotomus perniciosus	Phlebotomus perniciosus	Corsica	Phlebotomus perniciosus	NA	NA	NA	NA	NA	NA	Presence	1945	Corsica	NA	NA	NA	NA	NA	NA	Ajaccio	NA	NA	September	Summer	NA	Manual capture	Chambost, 1947	NA	NA	NA	NA	NA	NA	NA	NA	NA	NA	NA
	51	1	Charrel, R. N.; Izri, A.; Temmam, S.; de Lamballerie, X.; Parola, P.	2006	Toscana virus RNA in Sergentomyia minuta files	France	51	Sergentomyia minuta	Sergentomyia minuta	Bouches-du-Rhône	Sergentomyia minuta	NA	NA	NA	NA	NA	NA	Abundance	2005	Bouches-du-Rhône	NA	NA	NA	NA	NA	NA	Marseille	NA	4	July	Summer	NA	CDC Light-traps	Charrel et al., 2006	123	123	NA	NA	NA	NA	NA	NA	Presence	TOSV	1 TOSV-positive pool
	176	1	Charrel, R. N.; Izri, A.; Temmam, S.; Delaunay, P.; Toga, I.; Dumon, H.; Marty, P.; de Lamballerie, X.; Parola, P.	2007	Cocirculation of 2 genotypes of Toscana virus, southeastern France	France	176	Phlebotomus perniciosus	Phlebotomus perniciosus	Bouches-du-Rhône, Alpes-Maritimes	Phlebotomus perniciosus	Phlebotomus ariasi	Phlebotomus mascittii	NA	NA	NA	NA	Abundance	2005	Bouches-du-Rhône, Alpes-Maritimes	Bouches-du-Rhône	Bouches-du-Rhône	NA	NA	NA	NA	Marseille, Nice	NA	4	July	Summer	NA	CDC Light-traps	Charrel et al., 2007	Bouches-du-Rhône (476/499), Alpes-Maritimes (110/176)	Bouches-du-Rhône (476/499), Alpes-Maritimes (110/176)	Bouches-du-Rhône (3/499)	Bouches-du-Rhône (4/499)	NA	NA	NA	NA	Abundance	TOSV	2/15 pools of Ph. perniciosus
	176	1	Charrel, R. N.; Izri, A.; Temmam, S.; Delaunay, P.; Toga, I.; Dumon, H.; Marty, P.; de Lamballerie, X.; Parola, P.	2007	Cocirculation of 2 genotypes of Toscana virus, southeastern France	France	176	Phlebotomus ariasi	Phlebotomus ariasi	Bouches-du-Rhône	Phlebotomus perniciosus	Phlebotomus ariasi	Phlebotomus mascittii	NA	NA	NA	NA	Abundance	2005	Bouches-du-Rhône, Alpes-Maritimes	Bouches-du-Rhône	Bouches-du-Rhône	NA	NA	NA	NA	Marseille, Nice	NA	4	July	Summer	NA	CDC Light-traps	Charrel et al., 2007	Bouches-du-Rhône (3/499)	Bouches-du-Rhône (476/499), Alpes-Maritimes (110/176)	Bouches-du-Rhône (3/499)	Bouches-du-Rhône (4/499)	NA	NA	NA	NA	Abundance	TOSV	2/15 pools of Ph. perniciosus
	176	1	Charrel, R. N.; Izri, A.; Temmam, S.; Delaunay, P.; Toga, I.; Dumon, H.; Marty, P.; de Lamballerie, X.; Parola, P.	2007	Cocirculation of 2 genotypes of Toscana virus, southeastern France	France	176	Phlebotomus mascittii	Phlebotomus mascittii	Bouches-du-Rhône	Phlebotomus perniciosus	Phlebotomus ariasi	Phlebotomus mascittii	NA	NA	NA	NA	Abundance	2005	Bouches-du-Rhône, Alpes-Maritimes	Bouches-du-Rhône	Bouches-du-Rhône	NA	NA	NA	NA	Marseille, Nice	NA	4	July	Summer	NA	CDC Light-traps	Charrel et al., 2007	Bouches-du-Rhône (4/499)	Bouches-du-Rhône (476/499), Alpes-Maritimes (110/176)	Bouches-du-Rhône (3/499)	Bouches-du-Rhône (4/499)	NA	NA	NA	NA	Abundance	TOSV	2/15 pools of Ph. perniciosus
	52	1	Clastrier, J	1938	Observations sur les phlébotomes de la région de Privas (Ardèche)	France	52	Phlebotomus perniciosus	Phlebotomus perniciosus	Ardèche	Phlebotomus perniciosus	Phlebotomus ariasi	NA	NA	NA	NA	NA	Abundance	1937	Ardèche	Ardèche	NA	NA	NA	NA	NA	Privas	NA	30	June-July	Summer	NA	Manual capture	Clastrier, 1938	179/371	179/371	192/371	NA	NA	NA	NA	NA	NA	NA	NA
	52	1	Clastrier, J	1938	Observations sur les phlébotomes de la région de Privas (Ardèche)	France	52	Phlebotomus ariasi	Phlebotomus ariasi	Ardèche	Phlebotomus perniciosus	Phlebotomus ariasi	NA	NA	NA	NA	NA	Abundance	1937	Ardèche	Ardèche	NA	NA	NA	NA	NA	Privas	NA	30	June-July	Summer	NA	Manual capture	Clastrier, 1938	192/371	179/371	192/371	NA	NA	NA	NA	NA	NA	NA	NA
	53	1	Colas Belcour, J	1957	Phlébotomes et Leishmanioses autochtones en France	France	53	Phlebotomus perniciosus	Phlebotomus perniciosus	Allier	Phlebotomus perniciosus	NA	NA	NA	NA	NA	NA	Presence	1965-1957	Allier	NA	NA	NA	NA	NA	NA	Monlluisant-Charmes	NA	NA	NA	Summer	NA	Manual capture	Colas-Belcour, 1957	NA	NA	NA	NA	NA	NA	NA	NA	NA	NA	NA
	31	1	Colas-Belcour, J	1939	Présence de Phlebotomus perniciosus en Seine-et-Marne	France	31	Phlebotomus perniciosus	Phlebotomus perniciosus	Seine-et-Marne	Phlebotomus perniciosus	NA	NA	NA	NA	NA	NA	Presence	1939	Seine-et-Marne	NA	NA	NA	NA	NA	NA	Provins	NA	NA	NA	Summer	NA	Manual capture	Colas-Belcour, 1939	NA	NA	NA	NA	NA	NA	NA	NA	NA	NA	NA
	98	1	Colas-Belcour, J	1956	Sur la présence de phlébotomes en Allier	France	98	Phlebotomus perniciosus	Phlebotomus perniciosus	Allier	Phlebotomus perniciosus	Phlebotomus mascittii	NA	NA	NA	NA	NA	Abundance	1949-1950	Allier	Allier	NA	NA	NA	NA	NA	Montluisant-Charmes	NA	65	July-September	Summer	NA	Manual capture	Colas-Belcour, 1956	1949 : 3, 1950 : 56	1949 : 3, 1950 : 56	1949 : 3, 1950 : 2	NA	NA	NA	NA	NA	NA	NA	NA
	98	1	Colas-Belcour, J	1956	Sur la présence de phlébotomes en Allier	France	98	Phlebotomus mascittii	Phlebotomus mascittii	Allier	Phlebotomus perniciosus	Phlebotomus mascittii	NA	NA	NA	NA	NA	Abundance	1949-1950	Allier	Allier	NA	NA	NA	NA	NA	Montluisant-Charmes	NA	65	July-September	Summer	NA	Manual capture	Colas-Belcour, 1956	1949 : 3, 1950 : 2	1949 : 3, 1950 : 56	1949 : 3, 1950 : 2	NA	NA	NA	NA	NA	NA	NA	NA
	32	1	Colas-Belcour, J; Abonnenc, E	1948	Contribution à l'étude de Phlebotomus (Prophlebotomus) minutus Rondani en France	France	32	Phlebotomus ariasi	Phlebotomus ariasi	Var	Phlebotomus ariasi	Phlebotomus minutus	Phlebotomus perniciosus	NA	NA	NA	NA	Abundance	1946	Var	Var	Var	NA	NA	NA	NA	Saint-Raphaël	NA	NA	August	Summer	NA	Manual capture	Colas-Belcour and Abonnenc, 1948	1	1	162	210	NA	NA	NA	NA	NA	NA	NA
	32	1	Colas-Belcour, J; Abonnenc, E	1948	Contribution à l'étude de Phlebotomus (Prophlebotomus) minutus Rondani en France	France	32	Phlebotomus minutus	Sergentomyia minuta	Var	Phlebotomus ariasi	Phlebotomus minutus	Phlebotomus perniciosus	NA	NA	NA	NA	Abundance	1946	Var	Var	Var	NA	NA	NA	NA	Saint-Raphaël	NA	NA	August	Summer	NA	Manual capture	Colas-Belcour and Abonnenc, 1948	162	1	162	210	NA	NA	NA	NA	NA	NA	NA
	32	1	Colas-Belcour, J; Abonnenc, E	1948	Contribution à l'étude de Phlebotomus (Prophlebotomus) minutus Rondani en France	France	32	Phlebotomus perniciosus	Phlebotomus perniciosus	Var	Phlebotomus ariasi	Phlebotomus minutus	Phlebotomus perniciosus	NA	NA	NA	NA	Abundance	1946	Var	Var	Var	NA	NA	NA	NA	Saint-Raphaël	NA	NA	August	Summer	NA	Manual capture	Colas-Belcour and Abonnenc, 1948	210	1	162	210	NA	NA	NA	NA	NA	NA	NA
	54	1	Colas-Belcour, J; Tisseuil, J	1936	Nouvelle contribution à la répartition des phlébotomes en France	France	54	Phlebotomus perniciosus	Phlebotomus perniciosus	Eure-et-Loir	Phlebotomus perniciosus	Phlebotomus ariasi	Phlebotomus larroussei	NA	NA	NA	NA	Presence	1934	Eure-et-Loir	Var	Charente	NA	NA	NA	NA	Nogent-le-Roi, Agay, Excideuil-sur-Vienne	NA	NA	July	Summer	NA	Manual capture	Colas-Belcour and Tisseuil, 1936	NA	NA	NA	NA	NA	NA	NA	NA	NA	NA	NA
	54	1	Colas-Belcour, J; Tisseuil, J	1936	Nouvelle contribution à la répartition des phlébotomes en France	France	54	Phlebotomus ariasi	Phlebotomus ariasi	Var	Phlebotomus perniciosus	Phlebotomus ariasi	Phlebotomus larroussei	NA	NA	NA	NA	Presence	1934	Eure-et-Loir	Var	Charente	NA	NA	NA	NA	Nogent-le-Roi, Agay, Excideuil-sur-Vienne	NA	NA	July	Summer	NA	Manual capture	Colas-Belcour and Tisseuil, 1936	NA	NA	NA	NA	NA	NA	NA	NA	NA	NA	NA
	54	1	Colas-Belcour, J; Tisseuil, J	1936	Nouvelle contribution à la répartition des phlébotomes en France	France	54	Phlebotomus larroussei	Phlebotomus mascittii	Charente	Phlebotomus perniciosus	Phlebotomus ariasi	Phlebotomus larroussei	NA	NA	NA	NA	Presence	1934	Eure-et-Loir	Var	Charente	NA	NA	NA	NA	Nogent-le-Roi, Agay, Excideuil-sur-Vienne	NA	NA	July	Summer	NA	Manual capture	Colas-Belcour and Tisseuil, 1936	NA	NA	NA	NA	NA	NA	NA	NA	NA	NA	NA
	33	1	Colas-Belcour, M C; Colas-Belcour, J	1929	Présence de Phlebotomus perniciosus Newstead dans le département du Calvados	France	33	Phlebotomus perniciosus	Phlebotomus perniciosus	Calvados	Phlebotomus perniciosus	NA	NA	NA	NA	NA	NA	Presence	1929	Calvados	NA	NA	NA	NA	NA	NA	Condé-sur-Ifs	NA	NA	August	Summer	NA	Manual capture	Colas-Belcour and Colas-Belcour, 1929	NA	NA	NA	NA	NA	NA	NA	NA	NA	NA	NA
	34	1	Cotteaux-Lautard, C.; Leparc-Goffart, I.; Berenger, J. M.; Plumet, S.; Pages, F.	2016	Phenology and host preferences Phlebotomus perniciosus (Diptera: Phlebotominae) in a focus of Toscana virus (TOSV) in South of France	France	34	Phlebotomus perniciosus	Phlebotomus perniciosus	Bouches-du-Rhône	Phlebotomus perniciosus	Sergentomyia minuta	Phlebotomus ariasi	NA	NA	NA	NA	Abundance	2009, 2011	Bouches-du-Rhône	Bouches-du-Rhône	Bouches-du-Rhône	NA	NA	NA	NA	Garlaban	SN: 43,3396; SE: 5,5844	43	July-November	Summer, Autumn	197	CDC Light-traps	Cotteaux-Lautard et al., 2016	74%	74%	6%	1%	NA	NA	NA	NA	NA	NA	NA
	34	1	Cotteaux-Lautard, C.; Leparc-Goffart, I.; Berenger, J. M.; Plumet, S.; Pages, F.	2016	Phenology and host preferences Phlebotomus perniciosus (Diptera: Phlebotominae) in a focus of Toscana virus (TOSV) in South of France	France	34	Sergentomyia minuta	Sergentomyia minuta	Bouches-du-Rhône	Phlebotomus perniciosus	Sergentomyia minuta	Phlebotomus ariasi	NA	NA	NA	NA	Abundance	2009, 2011	Bouches-du-Rhône	Bouches-du-Rhône	Bouches-du-Rhône	NA	NA	NA	NA	Garlaban	SN: 43,3396; SE: 5,5844	43	July-November	Summer, Autumn	197	CDC Light-traps	Cotteaux-Lautard et al., 2016	6%	74%	6%	1%	NA	NA	NA	NA	NA	NA	NA
	34	1	Cotteaux-Lautard, C.; Leparc-Goffart, I.; Berenger, J. M.; Plumet, S.; Pages, F.	2016	Phenology and host preferences Phlebotomus perniciosus (Diptera: Phlebotominae) in a focus of Toscana virus (TOSV) in South of France	France	34	Phlebotomus ariasi	Phlebotomus ariasi	Bouches-du-Rhône	Phlebotomus perniciosus	Sergentomyia minuta	Phlebotomus ariasi	NA	NA	NA	NA	Abundance	2009, 2011	Bouches-du-Rhône	Bouches-du-Rhône	Bouches-du-Rhône	NA	NA	NA	NA	Garlaban	SN: 43,3396; SE: 5,5844	43	July-November	Summer, Autumn	197	CDC Light-traps	Cotteaux-Lautard et al., 2016	1%	74%	6%	1%	NA	NA	NA	NA	NA	NA	NA
	99	1	Coudert, Jean	1947	Présence de Phlebotomus papatasi (Scopoli 1786) à Gigondas (Vaucluse)	France	99	Phlebotomus papatasi	Phlebotomus papatasi	Vaucluse	Phlebotomus papatasi	NA	NA	NA	NA	NA	NA	Abundance	1946	Vaucluse	NA	NA	NA	NA	NA	NA	Gigondas	NA	5	August	Summer	NA	Manual capture	Coudert, 1947	34	34	NA	NA	NA	NA	NA	NA	NA	NA	NA
	100	1	Croset, H.; Rioux, J.; Leger, Nicole; Houin, R.; Soussi, M.; Benmansour, N.; Maistre, M.	1969	Les méthodes d'échantillonnage des populations de phlébotomes en région méditerranéenne	France	100	Phlebotomus perniciosus	Phlebotomus perniciosus	Corsica	Phlebotomus perniciosus	Sergentomyia minuta	NA	NA	NA	NA	NA	Abundance	1970-1971	Corsica	Corsica	NA	NA	NA	NA	NA	Vallée du Golo	NA	10, 16	July-August	Summer	NA	Sticky traps	Croset at al., 1969	1970 (257), 1971 (192)	1970 (257), 1971 (192)	1970 (846), 1971 (778)	NA	NA	NA	NA	NA	NA	NA	NA
	100	1	Croset, H.; Rioux, J.; Leger, Nicole; Houin, R.; Soussi, M.; Benmansour, N.; Maistre, M.	1969	Les méthodes d'échantillonnage des populations de phlébotomes en région méditerranéenne	France	100	Sergentomyia minuta	Sergentomyia minuta	Corsica	Phlebotomus perniciosus	Sergentomyia minuta	NA	NA	NA	NA	NA	Abundance	1970-1971	Corsica	Corsica	NA	NA	NA	NA	NA	Vallée du Golo	NA	10, 16	July-August	Summer	NA	Sticky traps	Croset at al., 1969	1970 (846), 1971 (778)	1970 (257), 1971 (192)	1970 (846), 1971 (778)	NA	NA	NA	NA	NA	NA	NA	NA
	57	1	Depaquit, J.; Hadj-Henni, L.; Bounamous, A.; Strutz, S.; Boussaa, S.; Morillas-Marquez, F.; Pesson, B.; Gallego, M.; Delecolle, J. C.; Afonso, M. O.; Alves-Pires, C.; Capela, R. A.; Couloux, A.; Leger, N.	2015	Mitochondrial DNA Intraspecific Variability in Sergentomyia minuta (Diptera: Psychodidae)	France	57	Sergentomyia minuta	Sergentomyia minuta	Hérault, Alpes-Maritimes, Puy de Dôme, Var, Corsica	Sergentomyia minuta	NA	NA	NA	NA	NA	NA	Presence	2015	Hérault, Alpes-Maritimes, Puy de Dôme, Var, Corsica	NA	NA	NA	NA	NA	NA	Roquebrun, Beaulieu, Mezel, Le Beausset, Pianotolli ; Sartène	NA	NA	NA	NA	NA	CDC Light-traps	Depaquit et al., 2015	NA	NA	NA	NA	NA	NA	NA	NA	NA	NA	NA
	1	1	Depaquit, Jérôme; Naucke, Torsten J.; Schmitt, Christine; Ferté, Hubert; Léger, Nicole	2005	A molecular analysis of the subgenus Transphlebotomus Artemiev, 1984 (Phlebotomus, Diptera, Psychodidae) inferred from ND4 mtDNA with new northern records of Phlebotomus mascittii Grassi, 1908	France	1	Phlebotomus mascittii	Phlebotomus mascittii	Corsica (2001), Marne (2003), Hérault (2001)	Phlebotomus mascittii	NA	NA	NA	NA	NA	NA	Presence	2001, 2003	Corsica (2001), Marne (2003), Hérault (2001)	NA	NA	NA	NA	NA	NA	Porto-Vecchio, Reims, Rosis	NA	NA	NA	NA	NA	CDC Light-traps	Depaquit et al., 2005	NA	NA	NA	NA	NA	NA	NA	NA	NA	NA	NA
	178	1	Dereure, J.; Vanwambeke, S. O.; Malé, P.; Martinez, S.; Pratlong, F.; Balard, Y.; Dedet, J. P.	2009	The potential effects of global warming on changes in canine leishmaniasis in a focus outside the classical area of the disease in southern France	France	178	Phlebotomus perniciosus	Phlebotomus perniciosus	Ariège	Phlebotomus perniciosus	Phlebotomus ariasi	NA	NA	NA	NA	NA	Abundance	1994, 2005	Ariège	Ariège	NA	NA	NA	NA	NA	Ax-les-Thermes, Tarascon-sur-Ariège	NA	NA	July	Summer	475-720	CDC Light-traps	Dereure et al., 2009	3/179 (1.67%)	3/179 (1.67%)	176/179 (98.32%)	NA	NA	NA	NA	NA	Abundance	Leishmania infantum	Global dogs seropositive rate 6.94%
	178	1	Dereure, J.; Vanwambeke, S. O.; Malé, P.; Martinez, S.; Pratlong, F.; Balard, Y.; Dedet, J. P.	2009	The potential effects of global warming on changes in canine leishmaniasis in a focus outside the classical area of the disease in southern France	France	178	Phlebotomus ariasi	Phlebotomus ariasi	Ariège	Phlebotomus perniciosus	Phlebotomus ariasi	NA	NA	NA	NA	NA	Abundance	1994, 2005	Ariège	Ariège	NA	NA	NA	NA	NA	Ax-les-Thermes, Tarascon-sur-Ariège	NA	NA	July	Summer	475-720	CDC Light-traps	Dereure et al., 2009	176/179 (98.32%)	3/179 (1.67%)	176/179 (98.32%)	NA	NA	NA	NA	NA	Abundance	Leishmania infantum	Global dogs seropositive rate 6.94%
	59	1	Durand-Delacre, R	1949	Sur quelques phlébotomes de la Charente	France	59	Phlebotomus larroussei	Phlebotomus mascittii	Charente	Phlebotomus larroussei	Phlebotomus perniciosus	Phlebotomus ariasi	NA	NA	NA	NA	Abundance	1948	Charente	Charente	Charente	NA	NA	NA	NA	Girac, Angoulême, Charras	NA	NA	July-September	Summer	35, 110, 160	Manual capture	Durand-Delacre, 1949	2	2	24	2	NA	NA	NA	NA	NA	NA	NA
	59	1	Durand-Delacre, R	1949	Sur quelques phlébotomes de la Charente	France	59	Phlebotomus perniciosus	Phlebotomus perniciosus	Charente	Phlebotomus larroussei	Phlebotomus perniciosus	Phlebotomus ariasi	NA	NA	NA	NA	Abundance	1948	Charente	Charente	Charente	NA	NA	NA	NA	Girac, Angoulême, Charras	NA	NA	July-September	Summer	35, 110, 160	Manual capture	Durand-Delacre, 1949	24	2	24	2	NA	NA	NA	NA	NA	NA	NA
	59	1	Durand-Delacre, R	1949	Sur quelques phlébotomes de la Charente	France	59	Phlebotomus ariasi	Phlebotomus ariasi	Charente	Phlebotomus larroussei	Phlebotomus perniciosus	Phlebotomus ariasi	NA	NA	NA	NA	Abundance	1948	Charente	Charente	Charente	NA	NA	NA	NA	Girac, Angoulême, Charras	NA	NA	July-September	Summer	35, 110, 160	Manual capture	Durand-Delacre, 1949	2	2	24	2	NA	NA	NA	NA	NA	NA	NA
	35	1	Dye, C.; Guy, M. W.; Elkins, D. B.; Wilkes, T. J.; Killick-Kendrick, R.	1987	The life expectancy of phlebotomine sandflies: first field estimates from southern France	France	35	Phlebotomus ariasi	Phlebotomus ariasi	Gard (1985, 1986), Hérault (1986)	Phlebotomus ariasi	Phlebotomus perniciosus	Phlebotomus mascittii	Sergentomyia minuta	NA	NA	NA	Abundance	1985-1986	Gard (1985, 1986), Hérault (1986)	Gard (1985, 1986), Hérault (1986)	Gard (1985, 1986)	Gard (1985), Hérault (1986)	NA	NA	NA	Roquedur; La Salle; Le Cabanis; Mas de St Loup, Les Matelles	NA	62	June-September	Summer	NA	CDC Light-traps	Dye et al., 1987	16764/16810, 7658/7670, 395/415	16764/16810, 7658/7670, 395/415	22/16810, 7/7670, 19/415	15/16810, 5/7670	9/16810, 1/415	NA	NA	NA	NA	NA	NA
	35	1	Dye, C.; Guy, M. W.; Elkins, D. B.; Wilkes, T. J.; Killick-Kendrick, R.	1987	The life expectancy of phlebotomine sandflies: first field estimates from southern France	France	35	Phlebotomus perniciosus	Phlebotomus perniciosus	Gard (1985, 1986), Hérault (1986)	Phlebotomus ariasi	Phlebotomus perniciosus	Phlebotomus mascittii	Sergentomyia minuta	NA	NA	NA	Abundance	1985-1986	Gard (1985, 1986), Hérault (1986)	Gard (1985, 1986), Hérault (1986)	Gard (1985, 1986)	Gard (1985), Hérault (1986)	NA	NA	NA	Roquedur; La Salle; Le Cabanis; Mas de St Loup, Les Matelles	NA	62	June-September	Summer	NA	CDC Light-traps	Dye et al., 1987	22/16810, 7/7670, 19/415	16764/16810, 7658/7670, 395/415	22/16810, 7/7670, 19/415	15/16810, 5/7670	9/16810, 1/415	NA	NA	NA	NA	NA	NA
	35	1	Dye, C.; Guy, M. W.; Elkins, D. B.; Wilkes, T. J.; Killick-Kendrick, R.	1987	The life expectancy of phlebotomine sandflies: first field estimates from southern France	France	35	Phlebotomus mascittii	Phlebotomus mascittii	Gard (1985, 1986)	Phlebotomus ariasi	Phlebotomus perniciosus	Phlebotomus mascittii	Sergentomyia minuta	NA	NA	NA	Abundance	1985-1986	Gard (1985, 1986), Hérault (1986)	Gard (1985, 1986), Hérault (1986)	Gard (1985, 1986)	Gard (1985), Hérault (1986)	NA	NA	NA	Roquedur; La Salle; Le Cabanis; Mas de St Loup, Les Matelles	NA	62	June-September	Summer	NA	CDC Light-traps	Dye et al., 1987	15/16810, 5/7670	16764/16810, 7658/7670, 395/415	22/16810, 7/7670, 19/415	15/16810, 5/7670	9/16810, 1/415	NA	NA	NA	NA	NA	NA
	35	1	Dye, C.; Guy, M. W.; Elkins, D. B.; Wilkes, T. J.; Killick-Kendrick, R.	1987	The life expectancy of phlebotomine sandflies: first field estimates from southern France	France	35	Sergentomyia minuta	Sergentomyia minuta	Gard (1985), Hérault (1986)	Phlebotomus ariasi	Phlebotomus perniciosus	Phlebotomus mascittii	Sergentomyia minuta	NA	NA	NA	Abundance	1985-1986	Gard (1985, 1986), Hérault (1986)	Gard (1985, 1986), Hérault (1986)	Gard (1985, 1986)	Gard (1985), Hérault (1986)	NA	NA	NA	Roquedur; La Salle; Le Cabanis; Mas de St Loup, Les Matelles	NA	62	June-September	Summer	NA	CDC Light-traps	Dye et al., 1987	9/16810, 1/415	16764/16810, 7658/7670, 395/415	22/16810, 7/7670, 19/415	15/16810, 5/7670	9/16810, 1/415	NA	NA	NA	NA	NA	NA
	60	1	Erisoz Kasap, O.; Dvorak, V.; Depaquit, J.; Alten, B.; Votypka, J.; Volf, P.	2015	Paleobiogeography of the subgenus Transphlebotomus Artemiev with description of two new species, Phlebotomus anatolicus n. sp. and Phlebotomus killicki n. sp.	France	60	Phlebotomus mascittii	Phlebotomus mascittii	Corsica	Phlebotomus mascittii	NA	NA	NA	NA	NA	NA	Presence	2015	Corsica	NA	NA	NA	NA	NA	NA	Porto Vecchio	NA	NA	NA	NA	NA	CDC Light-traps	Erisoz-Kasap et al., 2015	NA	NA	NA	NA	NA	NA	NA	NA	NA	NA	NA
	195	1	Escande, F; Ruffié, Jacques	1958	Les Psychodidés du sous-bassin aquitain	France	195	Phlebotomus perniciosus	Phlebotomus perniciosus	Haute-Garonne, Ariège, Dordogne, Tarn	Phlebotomus perniciosus	Phlebotomus ariasi	Phlebotomus mascittii	NA	NA	NA	NA	Presence	1958	Haute-Garonne, Ariège, Dordogne, Tarn	Lot	Tarn	NA	NA	NA	NA	Toulouse, NA, NA, NA	NA	NA	July-August	Summer	NA	NA	Sicart et al., 1958	NA	NA	NA	na	NA	NA	NA	NA	NA	NA	NA
	195	1	Escande, F; Ruffié, Jacques	1958	Les Psychodidés du sous-bassin aquitain	France	195	Phlebotomus ariasi	Phlebotomus ariasi	Lot	Phlebotomus perniciosus	Phlebotomus ariasi	Phlebotomus mascittii	NA	NA	NA	NA	Presence	1958	Haute-Garonne, Ariège, Dordogne, Tarn	Lot	Tarn	NA	NA	NA	NA	Toulouse, NA, NA, NA	NA	NA	July-August	Summer	NA	NA	Sicart et al., 1958	NA	NA	NA	na	NA	NA	NA	NA	NA	NA	NA
	195	1	Escande, F; Ruffié, Jacques	1958	Les Psychodidés du sous-bassin aquitain	France	195	Phlebotomus mascittii	Phlebotomus mascittii	Tarn	Phlebotomus perniciosus	Phlebotomus ariasi	Phlebotomus mascittii	NA	NA	NA	NA	Presence	1958	Haute-Garonne, Ariège, Dordogne, Tarn	Lot	Tarn	NA	NA	NA	NA	Toulouse, NA, NA, NA	NA	NA	July-August	Summer	NA	NA	Sicart et al., 1958	NA	NA	NA	na	NA	NA	NA	NA	NA	NA	NA
	104	1	Esseghir, S.; Ready, P. D.; Killick-Kendrick, R.; Ben-Ismail, R.	1997	Mitochondrial haplotypes and phylogeography of Phlebotomus vectors of Leishmania major	France	104	Phlebotomus ariasi	Phlebotomus ariasi	Gard	Phlebotomus ariasi	NA	NA	NA	NA	NA	NA	Presence	1997	Gard	NA	NA	NA	NA	NA	NA	Roquedur	NA	NA	NA	NA	NA	CDC Light-traps	Esseghir et al., 1997	NA	NA	NA	NA	NA	NA	NA	NA	NA	NA	NA
	105	1	Faucher, B.; Bichaud, L.; Charrel, R.; Mary, C.; Izri, A.; de Lamballerie, X.; Piarroux, R.	2014	Presence of sandflies infected with Leishmania infantum and Massilia virus in the Marseille urban area	France	105	Phlebotomus perniciosus	Phlebotomus perniciosus	Bouches-du-Rhône	Phlebotomus perniciosus	Sergentomya minuta	Phlebotomus ariasi	NA	NA	NA	NA	Presence	2009-2010	Bouches-du-Rhône	Bouches-du-Rhône	Bouches-du-Rhône	NA	NA	NA	NA	Marseille	NA	NA	July-August	Summer	NA	CDC Light-traps	Faucher et al., 2014	87.8%	87.8%	11.1%	1.1%	NA	NA	NA	NA	Presence	Massilia virus, Leishmania	2/99 pools Massilia, 5/99 pools Leishmania
	105	1	Faucher, B.; Bichaud, L.; Charrel, R.; Mary, C.; Izri, A.; de Lamballerie, X.; Piarroux, R.	2014	Presence of sandflies infected with Leishmania infantum and Massilia virus in the Marseille urban area	France	105	Sergentomyia minuta	Sergentomyia minuta	Bouches-du-Rhône	Phlebotomus perniciosus	Sergentomya minuta	Phlebotomus ariasi	NA	NA	NA	NA	Presence	2009-2010	Bouches-du-Rhône	Bouches-du-Rhône	Bouches-du-Rhône	NA	NA	NA	NA	Marseille	NA	NA	July-August	Summer	NA	CDC Light-traps	Faucher et al., 2014	11.1%	87.8%	11.1%	1.1%	NA	NA	NA	NA	Presence	Massilia virus, Leishmania	2/99 pools Massilia, 5/99 pools Leishmania
	105	1	Faucher, B.; Bichaud, L.; Charrel, R.; Mary, C.; Izri, A.; de Lamballerie, X.; Piarroux, R.	2014	Presence of sandflies infected with Leishmania infantum and Massilia virus in the Marseille urban area	France	105	Phlebotomus ariasi	Phlebotomus ariasi	Bouches-du-Rhône	Phlebotomus perniciosus	Sergentomya minuta	Phlebotomus ariasi	NA	NA	NA	NA	Presence	2009-2010	Bouches-du-Rhône	Bouches-du-Rhône	Bouches-du-Rhône	NA	NA	NA	NA	Marseille	NA	NA	July-August	Summer	NA	CDC Light-traps	Faucher et al., 2014	1.1%	87.8%	11.1%	1.1%	NA	NA	NA	NA	Presence	Massilia virus, Leishmania	2/99 pools Massilia, 5/99 pools Leishmania
	106	1	Fauran, Pierre; Izri, Arezki; Delaunay, Pascal; Marty, Pierre	1998	Les phlébotomes (Diptera, Phlebotominae) des Alpes-Maritimes et de Monaco	France	106	Phlebotomus perniciosus	Phlebotomus perniciosus	Alpes-Maritimes	Phlebotomus perniciosus	Phlebotomus ariasi	Phlebotomus perfiliewi	Phlebotomus mascittii	Sergentomyia minuta	NA	NA	Presence	1991, 1993	Alpes-Maritimes	Alpes-Maritimes	Alpes-Maritimes	Alpes-Maritimes	Alpes-Maritimes	NA	NA	Nice, Gairaut, Falicon, Colomars, les Cabannes Blétonnières, Aspremont, Castagniers, l'Abadie, Monaco, La Turbie, Cap d'Ail, Roquebrune-Cap Martin.	NA	NA	July-August	Summer	NA	CDC Light-traps, Sticky traps	Fauran et al., 1998	NA	NA	NA	NA	NA	NA	NA	NA	Abundance	Leishmania infantum	2.49% P. perniciosus
	106	1	Fauran, Pierre; Izri, Arezki; Delaunay, Pascal; Marty, Pierre	1998	Les phlébotomes (Diptera, Phlebotominae) des Alpes-Maritimes et de Monaco	France	106	Phlebotomus ariasi	Phlebotomus ariasi	Alpes-Maritimes	Phlebotomus perniciosus	Phlebotomus ariasi	Phlebotomus perfiliewi	Phlebotomus mascittii	Sergentomyia minuta	NA	NA	Presence	1991, 1993	Alpes-Maritimes	Alpes-Maritimes	Alpes-Maritimes	Alpes-Maritimes	Alpes-Maritimes	NA	NA	Nice, Gairaut, Falicon, Colomars, les Cabannes Blétonnières, Aspremont, Castagniers, l'Abadie, Monaco, La Turbie, Cap d'Ail, Roquebrune-Cap Martin.	NA	NA	July-August	Summer	NA	CDC Light-traps, Sticky traps	Fauran et al., 1998	NA	NA	NA	NA	NA	NA	NA	NA	Abundance	Leishmania infantum	2.49% P. perniciosus
	106	1	Fauran, Pierre; Izri, Arezki; Delaunay, Pascal; Marty, Pierre	1998	Les phlébotomes (Diptera, Phlebotominae) des Alpes-Maritimes et de Monaco	France	106	Phlebotomus perfiliewi	Phlebotomus perfiliewi	Alpes-Maritimes	Phlebotomus perniciosus	Phlebotomus ariasi	Phlebotomus perfiliewi	Phlebotomus mascittii	Sergentomyia minuta	NA	NA	Presence	1991, 1993	Alpes-Maritimes	Alpes-Maritimes	Alpes-Maritimes	Alpes-Maritimes	Alpes-Maritimes	NA	NA	Nice, Gairaut, Falicon, Colomars, les Cabannes Blétonnières, Aspremont, Castagniers, l'Abadie, Monaco, La Turbie, Cap d'Ail, Roquebrune-Cap Martin.	NA	NA	July-August	Summer	NA	CDC Light-traps, Sticky traps	Fauran et al., 1998	NA	NA	NA	NA	NA	NA	NA	NA	Abundance	Leishmania infantum	2.49% P. perniciosus
	106	1	Fauran, Pierre; Izri, Arezki; Delaunay, Pascal; Marty, Pierre	1998	Les phlébotomes (Diptera, Phlebotominae) des Alpes-Maritimes et de Monaco	France	106	Phlebotomus mascittii	Phlebotomus mascittii	Alpes-Maritimes	Phlebotomus perniciosus	Phlebotomus ariasi	Phlebotomus perfiliewi	Phlebotomus mascittii	Sergentomyia minuta	NA	NA	Presence	1991, 1993	Alpes-Maritimes	Alpes-Maritimes	Alpes-Maritimes	Alpes-Maritimes	Alpes-Maritimes	NA	NA	Nice, Gairaut, Falicon, Colomars, les Cabannes Blétonnières, Aspremont, Castagniers, l'Abadie, Monaco, La Turbie, Cap d'Ail, Roquebrune-Cap Martin.	NA	NA	July-August	Summer	NA	CDC Light-traps, Sticky traps	Fauran et al., 1998	NA	NA	NA	NA	NA	NA	NA	NA	Abundance	Leishmania infantum	2.49% P. perniciosus
	106	1	Fauran, Pierre; Izri, Arezki; Delaunay, Pascal; Marty, Pierre	1998	Les phlébotomes (Diptera, Phlebotominae) des Alpes-Maritimes et de Monaco	France	106	Sergentomyia minuta	Sergentomyia minuta	Alpes-Maritimes	Phlebotomus perniciosus	Phlebotomus ariasi	Phlebotomus perfiliewi	Phlebotomus mascittii	Sergentomyia minuta	NA	NA	Presence	1991, 1993	Alpes-Maritimes	Alpes-Maritimes	Alpes-Maritimes	Alpes-Maritimes	Alpes-Maritimes	NA	NA	Nice, Gairaut, Falicon, Colomars, les Cabannes Blétonnières, Aspremont, Castagniers, l'Abadie, Monaco, La Turbie, Cap d'Ail, Roquebrune-Cap Martin.	NA	NA	July-August	Summer	NA	CDC Light-traps, Sticky traps	Fauran et al., 1998	NA	NA	NA	NA	NA	NA	NA	NA	Abundance	Leishmania infantum	2.49% P. perniciosus
	107	1	Foley, H.	1923	Présence de Phlebotomus perniciosus Newstead dans le département de la Haute-Marne	France	107	Phlebotomus perniciosus	Phlebotomus perniciosus	Haute-Marne	Phlebotomus perniciosus	NA	NA	NA	NA	NA	NA	Presence	1923	Haute-Marne	NA	NA	NA	NA	NA	NA	Vignory	NA	NA	July	Summer	243	Manual capture	Foley, 1923	NA	NA	NA	NA	NA	NA	NA	NA	NA	NA	NA
	108	1	Foley, H.	1924	Existence de Phlebotomus perniciosus Newstead à Vignory (Haute-Marne)	France	108	Phlebotomus perniciosus	Phlebotomus perniciosus	Haute-Marne	Phlebotomus perniciosus	NA	NA	NA	NA	NA	NA	Presence	1923	Haute-Marne	NA	NA	NA	NA	NA	NA	Vignory	NA	NA	July	Summer	NA	Manual capture	Foley, 1924	NA	NA	NA	NA	NA	NA	NA	NA	NA	NA	NA
	196	1	Franca, C; Roubaud, E	1921	Sur la détermination spécifique d'une femelle de phlébotome	France	196	Phlebotomus perniciosus	Phlebotomus perniciosus	Puy-de-Dôme	Phlebotomus perniciosus	NA	NA	NA	NA	NA	NA	Presence	1906	Puy-de-Dôme	NA	NA	NA	NA	NA	NA	Clermont-Ferrand	NA	NA	July	Summer	NA	Manual capture	Franca and Roubaud, 1920	NA	NA	NA	NA	NA	NA	NA	NA	NA	NA	NA
	2	1	Franco, F. A.; Morillas-Marquez, F.; Baron, S. D.; Morales-Yuste, M.; Galvez, R.; Diaz, V.; Pesson, B.; Alves-Pires, C.; Depaquit, J.; Molina, R.; Afonso, M. O.; Gallego, M.; Guernaoui, S.; Bounamous, A.; Martin-Sanchez, J.	2010	Genetic structure of Phlebotomus (Larroussius) ariasi populations, the vector of Leishmania infantum in the western Mediterranean: epidemiological implications	France	2	Phlebotomus ariasi	Phlebotomus ariasi	Bouches du Rhône (2007), Gard (1998; 2007), Hérault (1998)	Phlebotomus ariasi	NA	NA	NA	NA	NA	NA	Presence	1998, 2007	Bouches du Rhône (2007), Gard (1998; 2007), Hérault (1998)	NA	NA	NA	NA	NA	NA	La Valentine, Mas-Saint-Loup; L'Aumède; Sumène, Roquebrune	43°18'19''N: 5°290 27''E, 43°59'20''N 3°9'48''E; 43°58'36''N 3°40'10''E; 43°59'02''N 3°42'58''E, 43°29'47''N 3°01'40''E	NA	July-August	Summer	120, 249; 440; 210, 80	CDC Light-traps	Franco et al., 2010	NA	NA	NA	NA	NA	NA	NA	NA	NA	NA	NA
	109	1	GBIF	2023	Global Biodiversity Information Facility	France	109	Phlebotomus perniciosus	Phlebotomus perniciosus	Alpes-Maritimes (2012)	Phlebotomus perniciosus	Sergentomyia minuta	NA	NA	NA	NA	NA	Presence	2004, 2012	Alpes-Maritimes (2012)	Alpes-Maritimes (2004)	NA	NA	NA	NA	NA	Cap-d'Ail	43.7N; 7.4E, 43.2N, 6.4E	NA	May, September	Spring, Summer	543	NA	GBIF, 2023	NA	NA	NA	NA	NA	NA	NA	NA	NA	NA	NA
	109	1	GBIF	2023	Global Biodiversity Information Facility	France	109	Sergentomyia minuta	Sergentomyia minuta	Alpes-Maritimes (2004)	Phlebotomus perniciosus	Sergentomyia minuta	NA	NA	NA	NA	NA	Presence	2004, 2012	Alpes-Maritimes (2012)	Alpes-Maritimes (2004)	NA	NA	NA	NA	NA	Cap-d'Ail	43.7N; 7.4E, 43.2N, 6.4E	NA	May, September	Spring, Summer	543	NA	GBIF, 2023	NA	NA	NA	NA	NA	NA	NA	NA	NA	NA	NA
	110	1	Gibb, P. A.; Anderson, T. J.; Dye, C.	1988	Are nulliparous sandflies light-shy?	France	110	Phlebotomus ariasi	Phlebotomus ariasi	Gard	Phlebotomus ariasi	NA	NA	NA	NA	NA	NA	Presence	1986	Gard	NA	NA	NA	NA	NA	NA	L’Aumède	NA	12	July	Summer	NA	CDC Light-traps, Human bait capture	Gibb et al., 1988	NA	NA	NA	NA	NA	NA	NA	NA	NA	NA	NA
	111	1	Gilot, B; Gillet, JF; Quilici, M; Dunan, S; Lachet, B; Ranque, J	1983	Le foyer Marseillais de leishmaniose viscérale : cartographie épidémiologique à 1/50 000. Essai méthodologique	France	111	Phlebotomus perniciosus	Phlebotomus perniciosus	Bouches-du-Rhône	Phlebotomus perniciosus	Phlebotomus ariasi	Sergentomyia minuta	NA	NA	NA	NA	Abundance	1980-1981	Bouches-du-Rhône	Bouches-du-Rhône	Bouches-du-Rhône	NA	NA	NA	NA	Marseille, Aubagne	NA	70	June-November	Spring, Summer, Autumn	10-1041	Sticky traps	Gilot et al., 1983	0.62-6.08 P/m2, 98.3%	0.62-6.08 P/m2, 98.3%	1.7%	NA	NA	NA	NA	NA	Abundance	Leishmania infantum	0.08-6% of dogs
	111	1	Gilot, B; Gillet, JF; Quilici, M; Dunan, S; Lachet, B; Ranque, J	1983	Le foyer Marseillais de leishmaniose viscérale : cartographie épidémiologique à 1/50 000. Essai méthodologique	France	111	Phlebotomus ariasi	Phlebotomus ariasi	Bouches-du-Rhône	Phlebotomus perniciosus	Phlebotomus ariasi	Sergentomyia minuta	NA	NA	NA	NA	Abundance	1980-1981	Bouches-du-Rhône	Bouches-du-Rhône	Bouches-du-Rhône	NA	NA	NA	NA	Marseille, Aubagne	NA	70	June-November	Spring, Summer, Autumn	10-1041	Sticky traps	Gilot et al., 1983	1.7%	0.62-6.08 P/m2, 98.3%	1.7%	NA	NA	NA	NA	NA	Abundance	Leishmania infantum	0.08-6% of dogs
	111	1	Gilot, B; Gillet, JF; Quilici, M; Dunan, S; Lachet, B; Ranque, J	1983	Le foyer Marseillais de leishmaniose viscérale : cartographie épidémiologique à 1/50 000. Essai méthodologique	France	111	Sergentomyia minuta	Sergentomyia minuta	Bouches-du-Rhône	Phlebotomus perniciosus	Phlebotomus ariasi	Sergentomyia minuta	NA	NA	NA	NA	Abundance	1980-1981	Bouches-du-Rhône	Bouches-du-Rhône	Bouches-du-Rhône	NA	NA	NA	NA	Marseille, Aubagne	NA	70	June-November	Spring, Summer, Autumn	10-1041	Sticky traps	Gilot et al., 1983	NA	0.62-6.08 P/m2, 98.3%	1.7%	NA	NA	NA	NA	NA	Abundance	Leishmania infantum	0.08-6% of dogs
	112	1	Golvan, YJ; Rioux, JA; Chabaud, AG	1963	Infestation spontanée de phlébotomes par le spiruride Mastophorus muris (Gmelin)	France	112	Phlebotomus ariasi	Phlebotomus ariasi	Gard	Phlebotomus ariasi	Phlebotomus perniciosus	NA	NA	NA	NA	NA	Presence	1962	Gard	Gard	NA	NA	NA	NA	NA	Roquebrun	NA	3	July-August	Summer	NA	NA	Golvan et al., 1963	NA	NA	NA	NA	NA	NA	NA	NA	NA	NA	NA
	112	1	Golvan, YJ; Rioux, JA; Chabaud, AG	1963	Infestation spontanée de phlébotomes par le spiruride Mastophorus muris (Gmelin)	France	112	Phlebotomus perniciosus	Phlebotomus perniciosus	Gard	Phlebotomus ariasi	Phlebotomus perniciosus	NA	NA	NA	NA	NA	Presence	1962	Gard	Gard	NA	NA	NA	NA	NA	Roquebrun	NA	3	July-August	Summer	NA	NA	Golvan et al., 1963	NA	NA	NA	NA	NA	NA	NA	NA	NA	NA	NA
	113	1	Guilvard, E.; Rioux, J. A.; Jarry, Daniel; Moreno, G.	1985	Accouplements successifs chez Phlebotomus ariasi Tonnoir, 1921	France	113	Phlebotomus ariasi	Phlebotomus ariasi	Gard	Phlebotomus ariasi	NA	NA	NA	NA	NA	NA	Presence	1984	Gard	NA	NA	NA	NA	NA	NA	Roquedur-le-Bas	NA	1	August	Summer	NA	Manual capture	Guilvard et al., 1985	NA	NA	NA	NA	NA	NA	NA	NA	NA	NA	NA
	114	1	Guilvard, E.; Wilkes, T. J.; Killick-Kendrick, R.; Rioux, J.	1980	Écologie des leishmanioses dans le sud de la France. 15. Déroulement des cycles gonotrophiques chez Phlebotomus ariasi Tonnoir, 1921 et Phlebotomus mascittii Grassi, 1908 en Cévennes. Corollaire épidémiologique	France	114	Phlebotomus perniciosus	Phlebotomus perniciosus	Gard	Phlebotomus perniciosus	Phlebotomus ariasi	Phlebotomus mascittii	NA	NA	NA	NA	Abundance	1979	Gard	Gard	Gard	NA	NA	NA	NA	Laumède	NA	NA	June-September	Spring, Summer	NA	CDC Light-traps	Guilvard et al.,1980	1 / 1688	1 / 1688	1570 / 1688	117 / 1688	NA	NA	NA	NA	NA	NA	NA
	114	1	Guilvard, E.; Wilkes, T. J.; Killick-Kendrick, R.; Rioux, J.	1980	Écologie des leishmanioses dans le sud de la France. 15. Déroulement des cycles gonotrophiques chez Phlebotomus ariasi Tonnoir, 1921 et Phlebotomus mascittii Grassi, 1908 en Cévennes. Corollaire épidémiologique	France	114	Phlebotomus ariasi	Phlebotomus ariasi	Gard	Phlebotomus perniciosus	Phlebotomus ariasi	Phlebotomus mascittii	NA	NA	NA	NA	Abundance	1979	Gard	Gard	Gard	NA	NA	NA	NA	Laumède	NA	NA	June-September	Spring, Summer	NA	CDC Light-traps	Guilvard et al.,1980	1570 / 1688	1 / 1688	1570 / 1688	117 / 1688	NA	NA	NA	NA	NA	NA	NA
	114	1	Guilvard, E.; Wilkes, T. J.; Killick-Kendrick, R.; Rioux, J.	1980	Écologie des leishmanioses dans le sud de la France. 15. Déroulement des cycles gonotrophiques chez Phlebotomus ariasi Tonnoir, 1921 et Phlebotomus mascittii Grassi, 1908 en Cévennes. Corollaire épidémiologique	France	114	Phlebotomus mascittii	Phlebotomus mascittii	Gard	Phlebotomus perniciosus	Phlebotomus ariasi	Phlebotomus mascittii	NA	NA	NA	NA	Abundance	1979	Gard	Gard	Gard	NA	NA	NA	NA	Laumède	NA	NA	June-September	Spring, Summer	NA	CDC Light-traps	Guilvard et al.,1980	117 / 1688	1 / 1688	1570 / 1688	117 / 1688	NA	NA	NA	NA	NA	NA	NA
	115	1	Guy, M. W.; Killick-Kendrick, R.; Gill, G. S.; Rioux, J. A.; Bray, R. S.	1984	Ecology of leishmaniasis in the south of France. 19. Determination of the hosts of Phlebotomus ariasi Tonnoir, 1921 in the Cevennes by bloodmeal analyses	France	115	Phlebotomus ariasi	Phlebotomus ariasi	Gard	Phlebotomus ariasi	Phlebotomus mascittii	NA	NA	NA	NA	NA	Presence	1984	Gard	Gard	NA	NA	NA	NA	NA	Laumède, Roubignac, Mas-d'Arboux, La Salle, Langlade, Le Vernet, La Chapelle, La Rabasse	l 1.453-1.488g ; L 48.856-48.868g	35	July-August	Summer	170-600	CDC Light-traps	Guy et al., 1984	NA	NA	NA	NA	NA	NA	NA	NA	NA	NA	NA
	115	1	Guy, M. W.; Killick-Kendrick, R.; Gill, G. S.; Rioux, J. A.; Bray, R. S.	1984	Ecology of leishmaniasis in the south of France. 19. Determination of the hosts of Phlebotomus ariasi Tonnoir, 1921 in the Cevennes by bloodmeal analyses	France	115	Phlebotomus mascittii	Phlebotomus mascittii	Gard	Phlebotomus ariasi	Phlebotomus mascittii	NA	NA	NA	NA	NA	Presence	1984	Gard	Gard	NA	NA	NA	NA	NA	Laumède, Roubignac, Mas-d'Arboux, La Salle, Langlade, Le Vernet, La Chapelle, La Rabasse	l 1.453-1.488g ; L 48.856-48.868g	35	July-August	Summer	170-600	CDC Light-traps	Guy et al., 1984	NA	NA	NA	NA	NA	NA	NA	NA	NA	NA	NA
	197	1	Hartemink, Nienke; Vanwambeke, Sophie; Heesterbeek, Hans; Rogers, David; Morley, David; Lambin, Eric; Pesson, Bernard; Davies, Clive; Mahamdallie, Shazia; Ready, Paul	2009	Modelling and mapping the basic reproduction number R0 for canine leishmaniasis: a case study for a region in South West France	France	197	Phlebotomus perniciosus	Phlebotomus perniciosus	Ariège, Haute-Garonne, Aude, Tarn, Hérault	Phlebotomus perniciosus	Phlebotomus ariasi	NA	NA	NA	NA	NA	Presence	2005	Ariège, Haute-Garonne, Aude, Tarn, Hérault	Ariège, Haute-Garonne, Aude, Tarn, Hérault	NA	NA	NA	NA	NA	NA	42°20’ - 43°40’ N / 0-3 ° E	NA	NA	NA	96.8-811	Sticky traps	Hartemink et al., 2009	NA	NA	NA	NA	NA	NA	NA	NA	NA	NA	NA
	197	1	Hartemink, Nienke; Vanwambeke, Sophie; Heesterbeek, Hans; Rogers, David; Morley, David; Lambin, Eric; Pesson, Bernard; Davies, Clive; Mahamdallie, Shazia; Ready, Paul	2009	Modelling and mapping the basic reproduction number R0 for canine leishmaniasis: a case study for a region in South West France	France	197	Phlebotomus ariasi	Phlebotomus ariasi	Ariège, Haute-Garonne, Aude, Tarn, Hérault	Phlebotomus perniciosus	Phlebotomus ariasi	NA	NA	NA	NA	NA	Presence	2005	Ariège, Haute-Garonne, Aude, Tarn, Hérault	Ariège, Haute-Garonne, Aude, Tarn, Hérault	NA	NA	NA	NA	NA	NA	42°20’ - 43°40’ N / 0-3 ° E	NA	NA	NA	96.8-811	Sticky traps	Hartemink et al., 2009	NA	NA	NA	NA	NA	NA	NA	NA	NA	NA	NA
	179	1	Hide, M.; Marion, E.; Pomares, C.; Fisa, R.; Marty, P.; Bañuls, A. L.	2013	Parasitic genotypes appear to differ in leishmaniasis patients compared with asymptomatic related carriers	France	179	Phlebotomus ariasi	Phlebotomus ariasi	Hérault	Phlebotomus ariasi	Phlebotomus perniciosus	NA	NA	NA	NA	NA	Presence	1984	Hérault	Hérault	NA	NA	NA	NA	NA	St Clément la Rivière	NA	NA	NA	NA	NA	NA	Hide et al., 2013	NA	NA	NA	NA	NA	NA	NA	NA	Presence	Leishmania infantum	Isolated from the two species
	179	1	Hide, M.; Marion, E.; Pomares, C.; Fisa, R.; Marty, P.; Bañuls, A. L.	2013	Parasitic genotypes appear to differ in leishmaniasis patients compared with asymptomatic related carriers	France	179	Phlebotomus perniciosus	Phlebotomus perniciosus	Hérault	Phlebotomus ariasi	Phlebotomus perniciosus	NA	NA	NA	NA	NA	Presence	1984	Hérault	Hérault	NA	NA	NA	NA	NA	St Clément la Rivière	NA	NA	NA	NA	NA	NA	Hide et al., 2013	NA	NA	NA	NA	NA	NA	NA	NA	Presence	Leishmania infantum	Isolated from the two species
	117	1	Houin, R; Deniau, M; Plel, F; Reynouard, F; Barbier, D; Bonnet, M; Plouton, A; Pontegnie, L	1975	Phlébotomes de Touraine	France	117	Phlebotomus perniciosus	Phlebotomus perniciosus	Indre-et-Loire, Loir-et-Cher, Maine-et-Loire, Sarthe	Phlebotomus perniciosus	Phlebotomus mascittii	NA	NA	NA	NA	NA	Abundance	1974	Indre-et-Loire, Loir-et-Cher, Maine-et-Loire, Sarthe	Indre-et-Loire, Loir-et-Cher, Maine-et-Loire, Sarthe	NA	NA	NA	NA	NA	32 in Indre-et-Loire, 11 in Loir-et-Cher, 9 in Maine-et-Loire, 4 in Sarthe	NA	NA	July-August	Summer	100	Sticky traps	Houin et al., 1975	Indre-et-Loire (108), Loir-et-Cher (40), Maine-et-Loire (97), Sarthe (80)	Indre-et-Loire (108), Loir-et-Cher (40), Maine-et-Loire (97), Sarthe (80)	Indre-et-Loire (30), Loir-et-Cher (17), Maine-et-Loire (4), Sarthe (2)	NA	NA	NA	NA	NA	NA	NA	NA
	117	1	Houin, R; Deniau, M; Plel, F; Reynouard, F; Barbier, D; Bonnet, M; Plouton, A; Pontegnie, L	1975	Phlébotomes de Touraine	France	117	Phlebotomus mascittii	Phlebotomus mascittii	Indre-et-Loire, Loir-et-Cher, Maine-et-Loire, Sarthe	Phlebotomus perniciosus	Phlebotomus mascittii	NA	NA	NA	NA	NA	Abundance	1974	Indre-et-Loire, Loir-et-Cher, Maine-et-Loire, Sarthe	Indre-et-Loire, Loir-et-Cher, Maine-et-Loire, Sarthe	NA	NA	NA	NA	NA	32 in Indre-et-Loire, 11 in Loir-et-Cher, 9 in Maine-et-Loire, 4 in Sarthe	NA	NA	July-August	Summer	100	Sticky traps	Houin et al., 1975	Indre-et-Loire (30), Loir-et-Cher (17), Maine-et-Loire (4), Sarthe (2)	Indre-et-Loire (108), Loir-et-Cher (40), Maine-et-Loire (97), Sarthe (80)	Indre-et-Loire (30), Loir-et-Cher (17), Maine-et-Loire (4), Sarthe (2)	NA	NA	NA	NA	NA	NA	NA	NA
	62	1	Houin, R; Jolivet, G; Combescot, C; Deniau, M; Puel, F; Barbier, D; Romano, P; Kerboeuf, D	1977	Etude préliminaire d'un foyer de leishmaniose canine dans la région de Tours	France	62	Phlebotomus perniciosus	Phlebotomus perniciosus	Sarthe, Maine-et-Loire, Loir-et-Cher, Indre-et-Loire	Phlebotomus perniciosus	Phlebotomus mascittii	NA	NA	NA	NA	NA	Abundance	1974	Sarthe, Maine-et-Loire, Loir-et-Cher, Indre-et-Loire	Sarthe, Maine-et-Loire, Loir-et-Cher, Indre-et-Loire	NA	NA	NA	NA	NA	Saumur, La flèche, Chateau-du-Loir, Vendome, Tours, Amboise, Luché-Pringé	NA	NA	July	Summer	NA	Sticky traps	Houin et al., 1977	272 / 300 (total)	272 / 300 (total)	28 / 300 (total), 79/0.44m2 (Sarthe)	NA	NA	NA	NA	NA	Abundance	Leishmania	5% of 175 dogs
	62	1	Houin, R; Jolivet, G; Combescot, C; Deniau, M; Puel, F; Barbier, D; Romano, P; Kerboeuf, D	1977	Etude préliminaire d'un foyer de leishmaniose canine dans la région de Tours	France	62	Phlebotomus mascittii	Phlebotomus mascittii	Sarthe, Maine-et-Loire, Loir-et-Cher, Indre-et-Loire	Phlebotomus perniciosus	Phlebotomus mascittii	NA	NA	NA	NA	NA	Abundance	1974	Sarthe, Maine-et-Loire, Loir-et-Cher, Indre-et-Loire	Sarthe, Maine-et-Loire, Loir-et-Cher, Indre-et-Loire	NA	NA	NA	NA	NA	Saumur, La flèche, Chateau-du-Loir, Vendome, Tours, Amboise, Luché-Pringé	NA	NA	July	Summer	NA	Sticky traps	Houin et al., 1977	28 / 300 (total), 79/0.44m2 (Sarthe)	272 / 300 (total)	28 / 300 (total), 79/0.44m2 (Sarthe)	NA	NA	NA	NA	NA	Abundance	Leishmania	5% of 175 dogs
Edwards F. W. (1928). — The nematocerous Diptera of Corsica. Diptera : Recueil d’études biologiques et systématiques sur les Diptères du globe, E. Séguy, IV, 180 (article complet : 157-189).	61	1	Houin, René	1963	Données épidémiologiques et déductions prophylactiques sur les leishmanioses autochtones en France	France	61_1	Phlebotomus minutus	Sergentomyia minuta	Corsica	Phlebotomus minutus	Phlebotomus perniciosus	NA	NA	NA	NA	NA	Presence	1928	Corsica	Corsica	NA	NA	NA	NA	NA	Bastia	NA	NA	NA	NA	NA	NA	Houin, 1963 (Primary data Seguy, 1928)	NA	NA	NA	NA	NA	NA	NA	NA	NA	NA	NA
	61	1	Houin, René	1963	Données épidémiologiques et déductions prophylactiques sur les leishmanioses autochtones en France	France	61_1	Phlebotomus perniciosus	Phlebotomus perniciosus	Corsica	Phlebotomus minutus	Phlebotomus perniciosus	NA	NA	NA	NA	NA	Presence	1928	Corsica	Corsica	NA	NA	NA	NA	NA	Bastia	NA	NA	NA	NA	NA	NA	Houin, 1963 (Primary data Seguy, 1928)	NA	NA	NA	NA	NA	NA	NA	NA	NA	NA	NA
Harant, H. and J. A. Rioux (1956). Considérations épidémiologiques sur les leishmanioses en Languedoc méditerranéen. Minerva Medica 8: 1-15	61	3	Houin, René	1963	Données épidémiologiques et déductions prophylactiques sur les leishmanioses autochtones en France	France	61_3	Phlebotomus papatasi	Phlebotomus papatasi	Hérault	Phlebotomus papatasi	Phlebotomus minutus	Phlebotomus perniciosus	NA	NA	NA	NA	Presence	1956	Hérault	Gard	Gard, Hérault	NA	NA	NA	NA	Montpellier, Saint-Jean-du-Gard; Avèze, Montpellier; Béziers	NA	NA	NA	NA	NA	NA	Houin, 1963 (Primary data Harant and Rioux, 1956)	NA	NA	NA	NA	NA	NA	NA	NA	NA	NA	NA
	61	3	Houin, René	1963	Données épidémiologiques et déductions prophylactiques sur les leishmanioses autochtones en France	France	61_3	Phlebotomus minutus	Sergentomyia minuta	Gard	Phlebotomus papatasi	Phlebotomus minutus	Phlebotomus perniciosus	NA	NA	NA	NA	Presence	1956	Hérault	Gard	Gard, Hérault	NA	NA	NA	NA	Montpellier, Saint-Jean-du-Gard; Avèze, Montpellier; Béziers	NA	NA	NA	NA	NA	NA	Houin, 1963 (Primary data Harant and Rioux, 1956)	NA	NA	NA	NA	NA	NA	NA	NA	NA	NA	NA
	61	3	Houin, René	1963	Données épidémiologiques et déductions prophylactiques sur les leishmanioses autochtones en France	France	61_3	Phlebotomus perniciosus	Phlebotomus perniciosus	Gard, Hérault	Phlebotomus papatasi	Phlebotomus minutus	Phlebotomus perniciosus	NA	NA	NA	NA	Presence	1956	Hérault	Gard	Gard, Hérault	NA	NA	NA	NA	Montpellier, Saint-Jean-du-Gard; Avèze, Montpellier; Béziers	NA	NA	NA	NA	NA	NA	Houin, 1963 (Primary data Harant and Rioux, 1956)	NA	NA	NA	NA	NA	NA	NA	NA	NA	NA	NA
	116	1	Houin, René; Beaucournu, Jean-Claude	1966	Nouvelles stations françaises de Phlébotomes	France	116	Phlebotomus perniciosus	Phlebotomus perniciosus	Mayenne (1960), Maine-et-Loire (1965), Sarthe (1960), Lot-et-Garonne (1960)	Phlebotomus perniciosus	Phlebotomus ariasi	NA	NA	NA	NA	NA	Abundance	1960, 1965	Mayenne (1960), Maine-et-Loire (1965), Sarthe (1960), Lot-et-Garonne (1960)	Lot-et-Garonne (1960), Juigné-sur-Sarthe (1960)	NA	NA	NA	NA	NA	Bouère; Soulgé-le-Bruant, Montigné-les-Rairies, Juigné-sur-Sarthe, Xaintrailles	NA	10	July-August	Summer	68-70, 60, 70, 150	Manual capture	Houin and Beaucournu, 1966	3, 2, 4, 2	3, 2, 4, 2	2, 3	NA	NA	NA	NA	NA	NA	NA	NA
	116	1	Houin, René; Beaucournu, Jean-Claude	1966	Nouvelles stations françaises de Phlébotomes	France	116	Phlebotomus ariasi	Phlebotomus ariasi	Lot-et-Garonne (1960), Juigné-sur-Sarthe (1960)	Phlebotomus perniciosus	Phlebotomus ariasi	NA	NA	NA	NA	NA	Abundance	1960, 1965	Mayenne (1960), Maine-et-Loire (1965), Sarthe (1960), Lot-et-Garonne (1960)	Lot-et-Garonne (1960), Juigné-sur-Sarthe (1960)	NA	NA	NA	NA	NA	Bouère; Soulgé-le-Bruant, Montigné-les-Rairies, Juigné-sur-Sarthe, Xaintrailles	NA	10	July-August	Summer	68-70, 60, 70, 150	Manual capture	Houin and Beaucournu, 1966	2, 3	3, 2, 4, 2	2, 3	NA	NA	NA	NA	NA	NA	NA	NA
	180	1	Huguenin, A.; Pesson, B.; Kaltenbach, M. L.; Diarra, A. Z.; Parola, P.; Depaquit, J.; Randrianambinintsoa, F. J.	2022	MALDI-TOF MS Limits for the Identification of Mediterranean Sandflies of the Subgenus Larroussius, with a Special Focus on the Phlebotomus perniciosus Complex	France	180	Phlebotomus perniciosus	Phlebotomus perniciosus	Indre-et-Loire, Dordogne	Phlebotomus perniciosus	NA	NA	NA	NA	NA	NA	Presence	2019-2022	Indre-et-Loire, Dordogne	NA	NA	NA	NA	NA	NA	Beauvallon, Vaunac	NA	NA	NA	NA	NA	CDC Light-traps	Huguenin et al., 2022	NA	NA	NA	NA	NA	NA	NA	NA	NA	NA	NA
	118	1	INPN	2023	Inventaire National du Patrimoine Naturel. Synthèse de données pour les espèces	France	118	Phlebotomus perniciosus	Phlebotomus perniciosus	Alpes-Maritimes	Phlebotomus perniciosus	NA	NA	NA	NA	NA	NA	Presence	2005	Alpes-Maritimes	NA	NA	NA	NA	NA	NA	Cap-d'Ail; Beausoleil	NA	NA	May	Spring	NA	NA	INPN, 2023	NA	NA	NA	NA	NA	NA	NA	NA	NA	NA	NA
	63	1	Izri, M. A.; Marty, P.; Fauran, P.; Le Fichoux, Y.; Rousset, J. J.	1996	Presumed vectors of leishmaniasis in the principality of Monaco	France	63	Phlebotomus perniciosus	Phlebotomus perniciosus	Alpes-Maritimes	Phlebotomus perniciosus	Phlebotomus ariasi	Phlebotomus perfiliewi	Phlebotomus mascittii	Sergentomyia minuta	NA	NA	Abundance	1993	Alpes-Maritimes	Alpes-Maritimes	Alpes-Maritimes	Alpes-Maritimes	Alpes-Maritimes	NA	NA	Beausoleil, Cap d’Ail, La Turbie, Roquebrune	NA	31	July	Summer	NA	CDC Light-traps, Sticky traps	Izri et al., 1996	1058 (71.1%)	1058 (71.1%)	40 (2.69%)	1 (0.07%)	1 (0.07%)	389 (26.1%)	NA	NA	Abundance	Leishmania infantum	Phlebotomus spp. (3%)
	63	1	Izri, M. A.; Marty, P.; Fauran, P.; Le Fichoux, Y.; Rousset, J. J.	1996	Presumed vectors of leishmaniasis in the principality of Monaco	France	63	Phlebotomus ariasi	Phlebotomus ariasi	Alpes-Maritimes	Phlebotomus perniciosus	Phlebotomus ariasi	Phlebotomus perfiliewi	Phlebotomus mascittii	Sergentomyia minuta	NA	NA	Abundance	1993	Alpes-Maritimes	Alpes-Maritimes	Alpes-Maritimes	Alpes-Maritimes	Alpes-Maritimes	NA	NA	Beausoleil, Cap d’Ail, La Turbie, Roquebrune	NA	31	July	Summer	NA	CDC Light-traps, Sticky traps	Izri et al., 1996	40 (2.69%)	1058 (71.1%)	40 (2.69%)	1 (0.07%)	1 (0.07%)	389 (26.1%)	NA	NA	Abundance	Leishmania infantum	Phlebotomus spp. (3%)
	63	1	Izri, M. A.; Marty, P.; Fauran, P.; Le Fichoux, Y.; Rousset, J. J.	1996	Presumed vectors of leishmaniasis in the principality of Monaco	France	63	Phlebotomus perfiliewi	Phlebotomus perfiliewi	Alpes-Maritimes	Phlebotomus perniciosus	Phlebotomus ariasi	Phlebotomus perfiliewi	Phlebotomus mascittii	Sergentomyia minuta	NA	NA	Abundance	1993	Alpes-Maritimes	Alpes-Maritimes	Alpes-Maritimes	Alpes-Maritimes	Alpes-Maritimes	NA	NA	Beausoleil, Cap d’Ail, La Turbie, Roquebrune	NA	31	July	Summer	NA	CDC Light-traps, Sticky traps	Izri et al., 1996	1 (0.07%)	1058 (71.1%)	40 (2.69%)	1 (0.07%)	1 (0.07%)	389 (26.1%)	NA	NA	Abundance	Leishmania infantum	Phlebotomus spp. (3%)
	63	1	Izri, M. A.; Marty, P.; Fauran, P.; Le Fichoux, Y.; Rousset, J. J.	1996	Presumed vectors of leishmaniasis in the principality of Monaco	France	63	Phlebotomus mascittii	Phlebotomus mascittii	Alpes-Maritimes	Phlebotomus perniciosus	Phlebotomus ariasi	Phlebotomus perfiliewi	Phlebotomus mascittii	Sergentomyia minuta	NA	NA	Abundance	1993	Alpes-Maritimes	Alpes-Maritimes	Alpes-Maritimes	Alpes-Maritimes	Alpes-Maritimes	NA	NA	Beausoleil, Cap d’Ail, La Turbie, Roquebrune	NA	31	July	Summer	NA	CDC Light-traps, Sticky traps	Izri et al., 1996	1 (0.07%)	1058 (71.1%)	40 (2.69%)	1 (0.07%)	1 (0.07%)	389 (26.1%)	NA	NA	Abundance	Leishmania infantum	Phlebotomus spp. (3%)
	63	1	Izri, M. A.; Marty, P.; Fauran, P.; Le Fichoux, Y.; Rousset, J. J.	1996	Presumed vectors of leishmaniasis in the principality of Monaco	France	63	Sergentomyia minuta	Sergentomyia minuta	Alpes-Maritimes	Phlebotomus perniciosus	Phlebotomus ariasi	Phlebotomus perfiliewi	Phlebotomus mascittii	Sergentomyia minuta	NA	NA	Abundance	1993	Alpes-Maritimes	Alpes-Maritimes	Alpes-Maritimes	Alpes-Maritimes	Alpes-Maritimes	NA	NA	Beausoleil, Cap d’Ail, La Turbie, Roquebrune	NA	31	July	Summer	NA	CDC Light-traps, Sticky traps	Izri et al., 1996	389 (26.1%)	1058 (71.1%)	40 (2.69%)	1 (0.07%)	1 (0.07%)	389 (26.1%)	NA	NA	Abundance	Leishmania infantum	Phlebotomus spp. (3%)
	119	1	Izri, MA; Marty, P; Fauran, P; Le Fichoux, Y; Rousset, J-J	1994	Phlebotomus perfiliewi Parrot, 1930 (Diptera, Psychodidae) dans le sud-est de la France	France	119	Phlebotomus perniciosus	Phlebotomus perniciosus	Alpes-Maritimes	Phlebotomus perniciosus	Phlebotomus ariasi	Phlebotomus perfiliewi	Phlebotomus mascittii	Sergentomyia minuta	NA	NA	Abundance	1993	Alpes-Maritimes	Alpes-Maritimes	Alpes-Maritimes	Alpes-Maritimes	Alpes-Maritimes	NA	NA	NA	NA	31	July	August	60-100	CDC Light-traps	Izri et al., 1994	1058 (71.1%)	1058 (71.1%)	40 (2.7%)	1 (0.1%)	1 (0.1%)	389 (26.1%)	NA	NA	NA	NA	NA
	119	1	Izri, MA; Marty, P; Fauran, P; Le Fichoux, Y; Rousset, J-J	1994	Phlebotomus perfiliewi Parrot, 1930 (Diptera, Psychodidae) dans le sud-est de la France	France	119	Phlebotomus ariasi	Phlebotomus ariasi	Alpes-Maritimes	Phlebotomus perniciosus	Phlebotomus ariasi	Phlebotomus perfiliewi	Phlebotomus mascittii	Sergentomyia minuta	NA	NA	Abundance	1993	Alpes-Maritimes	Alpes-Maritimes	Alpes-Maritimes	Alpes-Maritimes	Alpes-Maritimes	NA	NA	NA	NA	31	July	August	60-100	CDC Light-traps	Izri et al., 1994	40 (2.7%)	1058 (71.1%)	40 (2.7%)	1 (0.1%)	1 (0.1%)	389 (26.1%)	NA	NA	NA	NA	NA
	119	1	Izri, MA; Marty, P; Fauran, P; Le Fichoux, Y; Rousset, J-J	1994	Phlebotomus perfiliewi Parrot, 1930 (Diptera, Psychodidae) dans le sud-est de la France	France	119	Phlebotomus perfiliewi	Phlebotomus perfiliewi	Alpes-Maritimes	Phlebotomus perniciosus	Phlebotomus ariasi	Phlebotomus perfiliewi	Phlebotomus mascittii	Sergentomyia minuta	NA	NA	Abundance	1993	Alpes-Maritimes	Alpes-Maritimes	Alpes-Maritimes	Alpes-Maritimes	Alpes-Maritimes	NA	NA	NA	NA	31	July	August	60-100	CDC Light-traps	Izri et al., 1994	1 (0.1%)	1058 (71.1%)	40 (2.7%)	1 (0.1%)	1 (0.1%)	389 (26.1%)	NA	NA	NA	NA	NA
	119	1	Izri, MA; Marty, P; Fauran, P; Le Fichoux, Y; Rousset, J-J	1994	Phlebotomus perfiliewi Parrot, 1930 (Diptera, Psychodidae) dans le sud-est de la France	France	119	Phlebotomus mascittii	Phlebotomus mascittii	Alpes-Maritimes	Phlebotomus perniciosus	Phlebotomus ariasi	Phlebotomus perfiliewi	Phlebotomus mascittii	Sergentomyia minuta	NA	NA	Abundance	1993	Alpes-Maritimes	Alpes-Maritimes	Alpes-Maritimes	Alpes-Maritimes	Alpes-Maritimes	NA	NA	NA	NA	31	July	August	60-100	CDC Light-traps	Izri et al., 1994	1 (0.1%)	1058 (71.1%)	40 (2.7%)	1 (0.1%)	1 (0.1%)	389 (26.1%)	NA	NA	NA	NA	NA
	119	1	Izri, MA; Marty, P; Fauran, P; Le Fichoux, Y; Rousset, J-J	1994	Phlebotomus perfiliewi Parrot, 1930 (Diptera, Psychodidae) dans le sud-est de la France	France	119	Sergentomyia minuta	Sergentomyia minuta	Alpes-Maritimes	Phlebotomus perniciosus	Phlebotomus ariasi	Phlebotomus perfiliewi	Phlebotomus mascittii	Sergentomyia minuta	NA	NA	Abundance	1993	Alpes-Maritimes	Alpes-Maritimes	Alpes-Maritimes	Alpes-Maritimes	Alpes-Maritimes	NA	NA	NA	NA	31	July	August	60-100	CDC Light-traps	Izri et al., 1994	389 (26.1%)	1058 (71.1%)	40 (2.7%)	1 (0.1%)	1 (0.1%)	389 (26.1%)	NA	NA	NA	NA	NA
	120	1	Izri, MA; Marty, P; Rahal, A; Lelievre, A; Ozon, C; Baldelli, G; Presiozo, J; Haas, P; Le Fichoux, Y	1992	Phlebotomus perniciosus Newstead, 1911 naturally infected by promastigotes in the region of Nice (France)	France	120	Phlebotomus perniciosus	Phlebotomus perniciosus	Alpes-Maritimes	Phlebotomus perniciosus	Phlebotomus ariasi	Sergentomyia minuta	NA	NA	NA	NA	Presence	1991	Alpes-Maritimes	Alpes-Maritimes	Alpes-Maritimes	NA	NA	NA	NA	La Petite Abadie, Le Broch, La Colle, Faliconnet, Falicon	NA	19	July-August	Summer	NA	CDC Light-traps, Sticky traps	Izri et al., 1992	1896 / 2098 (90,4 %)	1896 / 2098 (90,4 %)	191 / 2098 (9,1 %)	11 / 2098 (0,5%)	NA	NA	NA	NA	Abundance	Leishmania	21 / 587 females P. perniciosus, 4 / 77 females P. ariasi
	120	1	Izri, MA; Marty, P; Rahal, A; Lelievre, A; Ozon, C; Baldelli, G; Presiozo, J; Haas, P; Le Fichoux, Y	1992	Phlebotomus perniciosus Newstead, 1911 naturally infected by promastigotes in the region of Nice (France)	France	120	Phlebotomus ariasi	Phlebotomus ariasi	Alpes-Maritimes	Phlebotomus perniciosus	Phlebotomus ariasi	Sergentomyia minuta	NA	NA	NA	NA	Presence	1991	Alpes-Maritimes	Alpes-Maritimes	Alpes-Maritimes	NA	NA	NA	NA	La Petite Abadie, Le Broch, La Colle, Faliconnet, Falicon	NA	19	July-August	Summer	NA	CDC Light-traps, Sticky traps	Izri et al., 1992	191 / 2098 (9,1 %)	1896 / 2098 (90,4 %)	191 / 2098 (9,1 %)	11 / 2098 (0,5%)	NA	NA	NA	NA	Abundance	Leishmania	21 / 587 females P. perniciosus, 4 / 77 females P. ariasi
	120	1	Izri, MA; Marty, P; Rahal, A; Lelievre, A; Ozon, C; Baldelli, G; Presiozo, J; Haas, P; Le Fichoux, Y	1992	Phlebotomus perniciosus Newstead, 1911 naturally infected by promastigotes in the region of Nice (France)	France	120	Sergentomyia minuta	Sergentomyia minuta	Alpes-Maritimes	Phlebotomus perniciosus	Phlebotomus ariasi	Sergentomyia minuta	NA	NA	NA	NA	Presence	1991	Alpes-Maritimes	Alpes-Maritimes	Alpes-Maritimes	NA	NA	NA	NA	La Petite Abadie, Le Broch, La Colle, Faliconnet, Falicon	NA	19	July-August	Summer	NA	CDC Light-traps, Sticky traps	Izri et al., 1992	11 / 2098 (0,5%)	1896 / 2098 (90,4 %)	191 / 2098 (9,1 %)	11 / 2098 (0,5%)	NA	NA	NA	NA	Abundance	Leishmania	21 / 587 females P. perniciosus, 4 / 77 females P. ariasi
	198	1	Jarry, D	1956	A propos d’un Phlébotome du groupe minutus capturé à Banyuls-sur-Mer	France	198	Phlebotomus minutus	Sergentomyia minuta	Pyrénées-Orientales	Phlebotomus minutus	NA	NA	NA	NA	NA	NA	Abundance	1955	Pyrénées-Orientales	NA	NA	NA	NA	NA	NA	Banyuls-sur-Mer	NA	NA	August	Summer	NA	NA	Jarry, 1956	19	19	NA	NA	NA	NA	NA	NA	NA	NA	NA
	122	1	Kamhawi, S.; Molyneux, D. H.; Killick-Kendrick, R.; Milligan, P. J.; Phillips, A.; Wilkes, T. J.; Killick-Kendrick, M.	1987	Two populations of Phlebotomus ariasi in the Cevennes focus of leishmaniasis in the south of France revealed by analysis of cuticular hydrocarbons	France	122	Phlebotomus ariasi	Phlebotomus ariasi	Gard	Phlebotomus ariasi	NA	NA	NA	NA	NA	NA	Presence	1985	Gard	NA	NA	NA	NA	NA	NA	Le Monteil, La Salle	NA	2	August	Summer	NA	CDC Light-traps	Kamhawi et al., 1987	NA	NA	NA	NA	NA	NA	NA	NA	NA	NA	NA
	181	1	Killick-Kendrick, R.	1987	Breeding places of Phlebotomus ariasi in the cevennes focus of leishmaniasis in the south of France	France	181	Phlebotomus ariasi	Phlebotomus ariasi	Gard	Phlebotomus ariasi	NA	NA	NA	NA	NA	NA	Abundance	1984	Gard	NA	NA	NA	NA	NA	NA	Roquedur	NA	NA	June-July	Summer	NA	Emergence traps, CDC Light-traps	Killick-Kendrick, 1987	~10000	~10000	NA	NA	NA	NA	NA	NA	NA	NA	NA
	182	1	Killick-Kendrick, R.; Killick-Kendrick, M.	1987	Honeydew of aphids as a source of sugar for Phlebotomus ariasi	France	182	Phlebotomus ariasi	Phlebotomus ariasi	Gard	Phlebotomus ariasi	Phlebotomus ariasi	Phlebotomus mascittii	Sergentomyia minuta	NA	NA	NA	Abundance	1987	Gard	Gard	Gard	Gard	NA	NA	NA	Le Monteil	NA	31	July-August	Summer	NA	CDC Light-traps	Killick-Kendrick and Killick-Kendrick, 1987	22 / 6946 (0.32%)	22 / 6946 (0.32%)	6900 / 6946 (99.3%)	15 / 6946 (0.22%)	9 / 6946 (0.13%)	NA	NA	NA	NA	NA	NA
	182	1	Killick-Kendrick, R.; Killick-Kendrick, M.	1987	Honeydew of aphids as a source of sugar for Phlebotomus ariasi	France	182	Phlebotomus ariasi	Phlebotomus ariasi	Gard	Phlebotomus ariasi	Phlebotomus ariasi	Phlebotomus mascittii	Sergentomyia minuta	NA	NA	NA	Abundance	1987	Gard	Gard	Gard	Gard	NA	NA	NA	Le Monteil	NA	31	July-August	Summer	NA	CDC Light-traps	Killick-Kendrick and Killick-Kendrick, 1987	6900 / 6946 (99.3%)	22 / 6946 (0.32%)	6900 / 6946 (99.3%)	15 / 6946 (0.22%)	9 / 6946 (0.13%)	NA	NA	NA	NA	NA	NA
	182	1	Killick-Kendrick, R.; Killick-Kendrick, M.	1987	Honeydew of aphids as a source of sugar for Phlebotomus ariasi	France	182	Phlebotomus mascittii	Phlebotomus mascittii	Gard	Phlebotomus ariasi	Phlebotomus ariasi	Phlebotomus mascittii	Sergentomyia minuta	NA	NA	NA	Abundance	1987	Gard	Gard	Gard	Gard	NA	NA	NA	Le Monteil	NA	31	July-August	Summer	NA	CDC Light-traps	Killick-Kendrick and Killick-Kendrick, 1987	15 / 6946 (0.22%)	22 / 6946 (0.32%)	6900 / 6946 (99.3%)	15 / 6946 (0.22%)	9 / 6946 (0.13%)	NA	NA	NA	NA	NA	NA
	182	1	Killick-Kendrick, R.; Killick-Kendrick, M.	1987	Honeydew of aphids as a source of sugar for Phlebotomus ariasi	France	182	Sergentomyia minuta	Sergentomyia minuta	Gard	Phlebotomus ariasi	Phlebotomus ariasi	Phlebotomus mascittii	Sergentomyia minuta	NA	NA	NA	Abundance	1987	Gard	Gard	Gard	Gard	NA	NA	NA	Le Monteil	NA	31	July-August	Summer	NA	CDC Light-traps	Killick-Kendrick and Killick-Kendrick, 1987	9 / 6946 (0.13%)	22 / 6946 (0.32%)	6900 / 6946 (99.3%)	15 / 6946 (0.22%)	9 / 6946 (0.13%)	NA	NA	NA	NA	NA	NA
	64	1	Killick-Kendrick, R.; Molyneux, D. H.; Rioux, J. A.; Lanotte, G.; Leaney, A. J.	1980	Possible origins of Leishmania chagasi	France	64	Phlebotomus ariasi	Phlebotomus ariasi	Gard	Phlebotomus ariasi	NA	NA	NA	NA	NA	NA	Abundance	1980	Gard	NA	NA	NA	NA	NA	NA	Roquedur-le-Bas	NA	NA	NA	NA	NA	Manual capture	Killick-Kendrick and al., 1980	140	140	NA	NA	NA	NA	NA	NA	NA	NA	NA
	183	1	Killick-Kendrick, R.; Rioux, J. A.; Bailly, M.; Guy, M. W.; Wilkes, T. J.; Guy, F. M.; Davidson, I.; Knechtli, R.; Ward, R. D.; Guilvard, E.; et al.	1984	Ecology of leishmaniasis in the south of France. 20. Dispersal of Phlebotomus ariasi Tonnoir, 1921 as a factor in the spread of visceral leishmaniasis in the Cévennes	France	183	Phlebotomus ariasi	Phlebotomus ariasi	Gard	Phlebotomus ariasi	Phlebotomus perniciosus	NA	NA	NA	NA	NA	Abundance	1980	Gard	Gard	NA	NA	NA	NA	NA	Laumède, Mas d’Arboux, La Salle, Roubignac	NA	53	July-August	Summer	170-600	Manual capture	Killick-Kendrick and al., 1984	488	488	2	NA	NA	NA	NA	NA	NA	NA	NA
	183	1	Killick-Kendrick, R.; Rioux, J. A.; Bailly, M.; Guy, M. W.; Wilkes, T. J.; Guy, F. M.; Davidson, I.; Knechtli, R.; Ward, R. D.; Guilvard, E.; et al.	1984	Ecology of leishmaniasis in the south of France. 20. Dispersal of Phlebotomus ariasi Tonnoir, 1921 as a factor in the spread of visceral leishmaniasis in the Cévennes	France	183	Phlebotomus perniciosus	Phlebotomus perniciosus	Gard	Phlebotomus ariasi	Phlebotomus perniciosus	NA	NA	NA	NA	NA	Abundance	1980	Gard	Gard	NA	NA	NA	NA	NA	Laumède, Mas d’Arboux, La Salle, Roubignac	NA	53	July-August	Summer	170-600	Manual capture	Killick-Kendrick and al., 1984	2	488	2	NA	NA	NA	NA	NA	NA	NA	NA
	184	1	Killick-Kendrick, R.; Wilkes, T. J.; Bailly, M.; Bailly, I.; Righton, L. A.	1986	Preliminary field observations on the flight speed of a phlebotomine sandfly	France	184	Phlebotomus perniciosus	Phlebotomus perniciosus	Gard	Phlebotomus perniciosus	Phlebotomus ariasi	Phlebotomus mascittii	NA	NA	NA	NA	Abundance	1984	Gard	Gard	Gard	NA	NA	NA	NA	Roquedur	NA	NA	July-August	Summer	NA	Tunnel traps	Killick-Kendrick., 1986	1181	1181	NA	NA	NA	NA	NA	NA	NA	NA	NA
	184	1	Killick-Kendrick, R.; Wilkes, T. J.; Bailly, M.; Bailly, I.; Righton, L. A.	1986	Preliminary field observations on the flight speed of a phlebotomine sandfly	France	184	Phlebotomus ariasi	Phlebotomus ariasi	Gard	Phlebotomus perniciosus	Phlebotomus ariasi	Phlebotomus mascittii	NA	NA	NA	NA	Abundance	1984	Gard	Gard	Gard	NA	NA	NA	NA	Roquedur	NA	NA	July-August	Summer	NA	Tunnel traps	Killick-Kendrick., 1986	NA	1181	NA	NA	NA	NA	NA	NA	NA	NA	NA
	184	1	Killick-Kendrick, R.; Wilkes, T. J.; Bailly, M.; Bailly, I.; Righton, L. A.	1986	Preliminary field observations on the flight speed of a phlebotomine sandfly	France	184	Phlebotomus mascittii	Phlebotomus mascittii	Gard	Phlebotomus perniciosus	Phlebotomus ariasi	Phlebotomus mascittii	NA	NA	NA	NA	Abundance	1984	Gard	Gard	Gard	NA	NA	NA	NA	Roquedur	NA	NA	July-August	Summer	NA	Tunnel traps	Killick-Kendrick., 1986	NA	1181	NA	NA	NA	NA	NA	NA	NA	NA	NA
	125	1	Killick-Kendrick, R.; Wilkes, T.; Alexander, J.; Bray, R. S.; Rioux, J. A.; Bailly, M.	1985	The distance of attraction of CDC light traps to phlebotomine sandflies	France	125	Phlebotomus ariasi	Phlebotomus ariasi	Gard	Phlebotomus ariasi	Phlebotomus perniciosus	Phlebotomus mascittii	NA	NA	NA	NA	Presence	1983	Gard	Gard	Gard	NA	NA	NA	NA	Roquedur	NA	3	July	Summer	NA	CDC Suction traps	Killick-Kendrick and al., 1985	NA	NA	NA	NA	NA	NA	NA	NA	NA	NA	NA
	125	1	Killick-Kendrick, R.; Wilkes, T.; Alexander, J.; Bray, R. S.; Rioux, J. A.; Bailly, M.	1985	The distance of attraction of CDC light traps to phlebotomine sandflies	France	125	Phlebotomus perniciosus	Phlebotomus perniciosus	Gard	Phlebotomus ariasi	Phlebotomus perniciosus	Phlebotomus mascittii	NA	NA	NA	NA	Presence	1983	Gard	Gard	Gard	NA	NA	NA	NA	Roquedur	NA	3	July	Summer	NA	CDC Suction traps	Killick-Kendrick and al., 1985	NA	NA	NA	NA	NA	NA	NA	NA	NA	NA	NA
	125	1	Killick-Kendrick, R.; Wilkes, T.; Alexander, J.; Bray, R. S.; Rioux, J. A.; Bailly, M.	1985	The distance of attraction of CDC light traps to phlebotomine sandflies	France	125	Phlebotomus mascittii	Phlebotomus mascittii	Gard	Phlebotomus ariasi	Phlebotomus perniciosus	Phlebotomus mascittii	NA	NA	NA	NA	Presence	1983	Gard	Gard	Gard	NA	NA	NA	NA	Roquedur	NA	3	July	Summer	NA	CDC Suction traps	Killick-Kendrick and al., 1985	NA	NA	NA	NA	NA	NA	NA	NA	NA	NA	NA
Capture Aubert	200	1	Langeron, M	1912	Localités nouvelles de Phlébotomes	France	200	Phlebotomus papatasi	Phlebotomus mascittii	Rhône	Phlebotomus papatasi	NA	NA	NA	NA	NA	NA	Presence	1912	Rhône	NA	NA	NA	NA	NA	NA	Saint-Cyr au Mont-d'Or	NA	NA	NA	NA	NA	Manual capture	Langeron, 1912	3	3	NA	NA	NA	NA	NA	NA	NA	NA	NA
	4	1	Langeron, M	1916	Les Phlébotomes dans la région parisienne	France	4	Phlebotomus papatasi	Phlebotomus mascittii	Hauts-de-Seine	Phlebotomus papatasi	NA	NA	NA	NA	NA	NA	Presence	1914, 1916	Hauts-de-Seine	NA	NA	NA	NA	NA	NA	Bourg-la-Reine	NA	NA	July	Summer	NA	Manual capture	Langeron, 1916	NA	NA	NA	NA	NA	NA	NA	NA	NA	NA	NA
	5	1	Langeron, M.	1925	Phlébotomes de la région parisienne	France	5	Phlebotomus papatasi	Phlebotomus perniciosus	Hauts-de-Seine	Phlebotomus papatasi	NA	NA	NA	NA	NA	NA	Presence	1925	Hauts-de-Seine	NA	NA	NA	NA	NA	NA	Bourg-la-Reine	NA	NA	July-August	Summer	NA	Manual capture	Langeron, 1925	NA	NA	NA	NA	NA	NA	NA	NA	NA	NA	NA
Verif identif	7	1	Langeron, M; Nitzulescu, V	1932	Revision des phlébotomes de France	France	7	Phlebotomus perniciosus	Phlebotomus perniciosus	Essonne (1930), Hauts-de-Seine (1923), Maine-et-Loire (1906), Var (1920), Pyrénées-Orientales (1932), Mayenne. (1932)	Phlebotomus perniciosus	NA	NA	NA	NA	NA	NA	Presence	1906, 1920, 1923, 1930, 1932	Essonne (1930), Hauts-de-Seine (1923), Maine-et-Loire (1906), Var (1920), Pyrénées-Orientales (1932), Mayenne. (1932)	NA	NA	NA	NA	NA	NA	Brunoy, Asnières, Saint-Remy-la-Varenne, Callian, Vernet-les-Bains, NA	NA	NA	July-August	Summer	NA	Manual capture	Langeron and Nitzulescu, 1932	NA	NA	NA	NA	NA	NA	NA	NA	NA	NA	NA
	65	1	Lanotte, G; Rioux, J A; Maazoun, R; Pasteur, N; Pratlong, F; Lepart, J	1981	Application de la méthode numérique à la toxonomie du genre Leishmania Ross, 1903. A propos de 146 souches originaires de l’Ancien Monde. Utilisation des allozymes. Corollaires épidémiologiques et phylétiques	France	65	Sergentomyia minuta	Sergentomyia minuta	Pyrénées-Orientales	Sergentomyia minuta	NA	NA	NA	NA	NA	NA	Presence	1987	Pyrénées-Orientales	NA	NA	NA	NA	NA	NA	Banyuls-sur-mer	NA	NA	NA	NA	NA	NA	Lanotte, 1981	NA	NA	NA	NA	NA	NA	NA	NA	NA	NA	NA
Verif identif	128	1	Larrousse, F	1923	Présence de Phlebotomus perniciosus Newstead dans le department de l’Oise	France	128	Phlebotomus perniciosus	Phlebotomus perniciosus	Oise	Phlebotomus perniciosus	NA	NA	NA	NA	NA	NA	Presence	1921	Oise	NA	NA	NA	NA	NA	NA	Savignies	NA	1	August	Summer	NA	Manual capture	Larousse, 1923	NA	NA	NA	NA	NA	NA	NA	NA	NA	NA	NA
	8	1	Larrousse, F.	1925	Phlébotomes observés dans de nouvelles localités françaises	France	8	Phlebotomus perniciosus	Phlebotomus perniciosus	Côte-d’Or	Phlebotomus perniciosus	Phlebotomus minutus	NA	NA	NA	NA	NA	Presence	NA	Côte-d’Or	Côte-d’Or, Pyrénées-Orientales	NA	NA	NA	NA	NA	Dijon, Banyuls-sur-Mer	NA	NA	August-September	Summer	NA	Manual capture	Larousse, 1925	NA	NA	NA	NA	NA	NA	NA	NA	NA	NA	NA
	8	1	Larrousse, F.	1925	Phlébotomes observés dans de nouvelles localités françaises	France	8	Phlebotomus minutus	Sergentomyia minuta	Côte-d’Or, Pyrénées-Orientales	Phlebotomus perniciosus	Phlebotomus minutus	NA	NA	NA	NA	NA	Presence	NA	Côte-d’Or	Côte-d’Or, Pyrénées-Orientales	NA	NA	NA	NA	NA	Dijon, Banyuls-sur-Mer	NA	NA	August-September	Summer	NA	Manual capture	Larousse, 1925	NA	NA	NA	NA	NA	NA	NA	NA	NA	NA	NA
	130	1	Lavier, G	1937	Localité française nouvelle pour Phlebotomus perniciosus	France	130	Phlebotomus perniciosus	Phlebotomus perniciosus	Loiret	Phlebotomus perniciosus	NA	NA	NA	NA	NA	NA	Abundance	1936	Loiret	NA	NA	NA	NA	NA	NA	Malesherbes	NA	1	August	Summer	NA	Manual capture	Lavier, 1937	1	1	NA	NA	NA	NA	NA	NA	NA	NA	NA
	129	1	Lavier, G.	1935	Nouvelle localité française pour Phlebotomus perniciosus	France	129	Phlebotomus perniciosus	Phlebotomus perniciosus	Loiret	Phlebotomus perniciosus	NA	NA	NA	NA	NA	NA	Abundance	1934	Loiret	NA	NA	NA	NA	NA	NA	Jargeau	NA	1	July	Summer	NA	Manual capture	Lavier, 1935	2	2	NA	NA	NA	NA	NA	NA	NA	NA	NA
	10	1	Lavier, G.; Ristorcelli, A.	1939	Présence en Seine-et-Marne de Phlebotomus larroussei	France	10	Phlebotomus larroussei	Phlebotomus mascittii	Seine-et-Marne	Phlebotomus larroussei	NA	NA	NA	NA	NA	NA	Presence	1937	Seine-et-Marne	NA	NA	NA	NA	NA	NA	Barbizon	NA	NA	August	Summer	NA	Manual capture	Lavier and Ristorcelli, 1939	NA	NA	NA	NA	NA	NA	NA	NA	NA	NA	NA
	9	1	Lavier, G.; Ristorcelli, A.	1939	Localités nouvelles de Seine-et-Oise pour Phlebotomus perniciosus	France	9	Phlebotomus perniciosus	Phlebotomus perniciosus	Essonne, Val-d'Oise	Phlebotomus perniciosus	NA	NA	NA	NA	NA	NA	Presence	1939	Essonne, Val-d'Oise	NA	NA	NA	NA	NA	NA	Etampes, Pontoise	NA	NA	August	Summer	NA	Manual capture	Lavier and Ristorcelli, 1939	NA	NA	NA	NA	NA	NA	NA	NA	NA	NA	NA
	202	1	Le Chuiton, F; Le Gac, P; Penneac'h, J	1937	Présence à Toulon-sur-mer de Phlebotomus perniciosus Newstead 1911	France	202	Phlebotomus perniciosus	Phlebotomus perniciosus	Var	Phlebotomus perniciosus	NA	NA	NA	NA	NA	NA	Abundance	1937	Var	NA	NA	NA	NA	NA	NA	Toulon	NA	NA	August-September	Summer	NA	Manual capture	Le Chuiton et al., 2024	28	28	NA	NA	NA	NA	NA	NA	NA	AN	NA
	11	1	Le Gac, P	1936	Sur trois phlébotomes capturés à Provins (Seine-et-Marne) pouvant être rapportés à Phlebotomus perniciosus Newstead 1911	France	11	Phlebotomus perniciosus	Phlebotomus perniciosus	Seine-et-Marne	Phlebotomus perniciosus	NA	NA	NA	NA	NA	NA	Presence	1936	Seine-et-Marne	NA	NA	NA	NA	NA	NA	Provins	NA	NA	August	Summer	NA	Manual capture	Le Gac, 1936	NA	NA	NA	NA	NA	NA	NA	NA	NA	NA	NA
	203	1	Le Gac, P	1936	Note sur la présence à Saint-Raphaël (Var) de Phlebotomus perniciosus Newstead, 1911	France	203	Phlebotomus perniciosus	Phlebotomus perniciosus	Var	Phlebotomus perniciosus	NA	NA	NA	NA	NA	NA	Presence	1936	Var	NA	NA	NA	NA	NA	NA	Saint-Raphaël	NA	NA	September	Summer	NA	Manual capture	Le Gac, 1936	NA	NA	NA	NA	NA	NA	NA	NA	NA	NA	NA
	204	1	Le Gac, P; Floch, H; Chassignet, R	1952	Présence de Phlebotomus (Larroussius) perniciosus Newstead, 1911, et de Phlebotomus (Larroussius) ariasi Tonnoir, 1921, à La Théoule (Alpes-Maritimes)	France	204	Phlebotomus perniciosus	Phlebotomus perniciosus	Alpes-Maritimes	Phlebotomus perniciosus	Phlebotomus ariasi	NA	NA	NA	NA	NA	Abundance	1952	Alpes-Maritimes	Alpes-Maritimes	NA	NA	NA	NA	NA	Théoule	NA	NA	NA	NA	NA	Manual capture	Le Gac et al., 1952	7	7	3	NA	NA	NA	NA	NA	NA	NA	NA
	204	1	Le Gac, P; Floch, H; Chassignet, R	1952	Présence de Phlebotomus (Larroussius) perniciosus Newstead, 1911, et de Phlebotomus (Larroussius) ariasi Tonnoir, 1921, à La Théoule (Alpes-Maritimes)	France	204	Phlebotomus ariasi	Phlebotomus ariasi	Alpes-Maritimes	Phlebotomus perniciosus	Phlebotomus ariasi	NA	NA	NA	NA	NA	Abundance	1952	Alpes-Maritimes	Alpes-Maritimes	NA	NA	NA	NA	NA	Théoule	NA	NA	NA	NA	NA	Manual capture	Le Gac et al., 1952	3	7	3	NA	NA	NA	NA	NA	NA	NA	NA
	205	1	Legendre, J	1916	Sur l’existence dans la Somme de Phlebotomus papatasi Scopoli	France	205	Phlebotomus papatasii	Phlebotomus perniciosus	Somme	Phlebotomus papatasii	NA	NA	NA	NA	NA	NA	Presence	1916	Somme	NA	NA	NA	NA	NA	NA	Vignacourt	NA	NA	July	Summer	NA	Manual capture	Legendre, 1916	NA	NA	NA	NA	NA	NA	NA	NA	NA	NA	NA
	206	1	Legendre, J	1924	Sur l’existence de Phlebotomus perniciosus en Saintonge	France	206	Phlebotomus perniciosus	Phlebotomus perniciosus	Charente-Maritime	Phlebotomus perniciosus	NA	NA	NA	NA	NA	NA	Presence	1923	Charente-Maritime	NA	NA	NA	NA	NA	NA	Pons	NA	NA	NA	Summer	NA	Manual capture	Legendre, 1924	NA	NA	NA	NA	NA	NA	NA	NA	NA	NA	NA
	207	1	Legendre, J	1929	Zoophily of Phlebotomus in Saintonge	France	207	Phlebotomus perniciosus	Phlebotomus perniciosus	Charente-Maritime	Phlebotomus perniciosus	NA	NA	NA	NA	NA	NA	Abundance	1924, 1929	Charente-Maritime	NA	NA	NA	NA	NA	NA	Saintonge, Aunis	NA	NA	July-September	Summer	NA	Manual capture	Legendre, 1929	47, NA	47, NA	NA	NA	NA	NA	NA	NA	NA	NA	NA
	208	1	Leger, M; Seguinaud, J	1912	Fievre de pappataci en Corse	France	208	Phlebotomus pappatasii	Phlebotomus perniciosus	Corsica	Phlebotomus pappatasii	NA	NA	NA	NA	NA	NA	Abundance	1912	Corsica	NA	NA	NA	NA	NA	NA	Plage de Toga	NA	NA	September	Summer	NA	Manual capture	Leger and Seguinaud, 1912	~20	~20	NA	NA	NA	NA	NA	NA	NA	NA	NA
	67	1	Léger, N; Pesson, B; Madulo-Leblond, G; Abonnenc, E	1983	Sur la différenciation des femelles du sous-genre larroussius Nitzulescu, 1931 (Diptera-Phlebotomidae) de la région méditerranéenne	France	67	Phlebotomus ariasi	Phlebotomus ariasi	Hérault	Phlebotomus ariasi	Phlebotomus perniciosus	NA	NA	NA	NA	NA	Presence	1983	Hérault	Alpes maritimes, Corsica	NA	NA	NA	NA	NA	NA	NA	NA	NA	NA	NA	NA	Leger et al., 1983	NA	NA	NA	NA	NA	NA	NA	NA	NA	NA	NA
	67	1	Léger, N; Pesson, B; Madulo-Leblond, G; Abonnenc, E	1983	Sur la différenciation des femelles du sous-genre larroussius Nitzulescu, 1931 (Diptera-Phlebotomidae) de la région méditerranéenne	France	67	Phlebotomus perniciosus	Phlebotomus perniciosus	Alpes maritimes, Corsica	Phlebotomus ariasi	Phlebotomus perniciosus	NA	NA	NA	NA	NA	Presence	1983	Hérault	Alpes maritimes, Corsica	NA	NA	NA	NA	NA	NA	NA	NA	NA	NA	NA	NA	Leger et al., 1983	NA	NA	NA	NA	NA	NA	NA	NA	NA	NA	NA
	132	1	Leger, Nicole; Pesson, Bernard; Madulo-Leblond, G.	1985	Nouvelles localisations en France de Phlebotomus ariasi, P. mascittii et Sergentomyia minuta (Diptera-Phlebotomidae)	France	132	Phlebotomus ariasi	Phlebotomus ariasi	Haute-Loire	Phlebotomus ariasi	Phlebotomus mascittii	Sergentomyia minuta	NA	NA	NA	NA	Presence	1983	Haute-Loire	Lozère	Puy-de-Dôme, Aveyron	NA	NA	NA	NA	Blesle, Marvejols, NA, Séverac-le-Chateau	NA	NA	July-August	Summer	NA	NA	Leger et al., 1985	NA	NA	NA	NA	NA	NA	NA	NA	NA	NA	NA
	132	1	Leger, Nicole; Pesson, Bernard; Madulo-Leblond, G.	1985	Nouvelles localisations en France de Phlebotomus ariasi, P. mascittii et Sergentomyia minuta (Diptera-Phlebotomidae)	France	132	Phlebotomus mascittii	Phlebotomus mascittii	Lozère	Phlebotomus ariasi	Phlebotomus mascittii	Sergentomyia minuta	NA	NA	NA	NA	Presence	1983	Haute-Loire	Lozère	Puy-de-Dôme, Aveyron	NA	NA	NA	NA	Blesle, Marvejols, NA, Séverac-le-Chateau	NA	NA	July-August	Summer	NA	NA	Leger et al., 1985	NA	NA	NA	NA	NA	NA	NA	NA	NA	NA	NA
	132	1	Leger, Nicole; Pesson, Bernard; Madulo-Leblond, G.	1985	Nouvelles localisations en France de Phlebotomus ariasi, P. mascittii et Sergentomyia minuta (Diptera-Phlebotomidae)	France	132	Sergentomyia minuta	Sergentomyia minuta	Puy-de-Dôme, Aveyron	Phlebotomus ariasi	Phlebotomus mascittii	Sergentomyia minuta	NA	NA	NA	NA	Presence	1983	Haute-Loire	Lozère	Puy-de-Dôme, Aveyron	NA	NA	NA	NA	Blesle, Marvejols, NA, Séverac-le-Chateau	NA	NA	July-August	Summer	NA	NA	Leger et al., 1985	NA	NA	NA	NA	NA	NA	NA	NA	NA	NA	NA
GIACOMO : Epidémiologie de la leishmaniose canine clans les Alpes-Maritimes. Thèse vétérinaire Faculté de médecine de Créteil, 1978, 88 p	132	2	Leger, Nicole; Pesson, Bernard; Madulo-Leblond, G.	1985	Nouvelles localisations en France de Phlebotomus ariasi, P. mascittii et Sergentomyia minuta (Diptera-Phlebotomidae)	France	132_2	Sergentomyia minuta	Sergentomyia minuta	Alpes-Maritimes	Sergentomyia minuta	NA	NA	NA	NA	NA	NA	Presence	1978	Alpes-Maritimes	NA	NA	NA	NA	NA	NA	NA	NA	NA	NA	NA	NA	NA	Leger et al., 1985 (Primary data Giacomo, 1978)	NA	NA	NA	NA	NA	NA	NA	NA	NA	NA	NA
Henia : Etude des phlébotomes de la moyenne vallée du Rhone en 1982. Thèse dipl. etat. Pharm. Lyon I. 1983. N°147, 55p.	132	3	Leger, Nicole; Pesson, Bernard; Madulo-Leblond, G.	1985	Nouvelles localisations en France de Phlebotomus ariasi, P. mascittii et Sergentomyia minuta (Diptera-Phlebotomidae)	France	132_3	Phlebotomus ariasi	Phlebotomus ariasi	Rhône, Loire, Isère	Phlebotomus ariasi	Phlebotomus mascittii	Sergentomyia minuta	NA	NA	NA	NA	Presence	1983	Rhône, Loire, Isère	Rhône, Loire, Ardèche	Rhône, Ain, Isère, Drôme	NA	NA	NA	NA	NA	NA	NA	NA	NA	NA	NA	Leger et al., 1985 (Primary data Henia, 1983)	NA	NA	NA	NA	NA	NA	NA	NA	NA	NA	NA
	132	3	Leger, Nicole; Pesson, Bernard; Madulo-Leblond, G.	1985	Nouvelles localisations en France de Phlebotomus ariasi, P. mascittii et Sergentomyia minuta (Diptera-Phlebotomidae)	France	132_3	Phlebotomus mascittii	Phlebotomus mascittii	Rhône, Loire, Ardèche	Phlebotomus ariasi	Phlebotomus mascittii	Sergentomyia minuta	NA	NA	NA	NA	Presence	1983	Rhône, Loire, Isère	Rhône, Loire, Ardèche	Rhône, Ain, Isère, Drôme	NA	NA	NA	NA	NA	NA	NA	NA	NA	NA	NA	Leger et al., 1985 (Primary data Henia, 1983)	NA	NA	NA	NA	NA	NA	NA	NA	NA	NA	NA
	132	3	Leger, Nicole; Pesson, Bernard; Madulo-Leblond, G.	1985	Nouvelles localisations en France de Phlebotomus ariasi, P. mascittii et Sergentomyia minuta (Diptera-Phlebotomidae)	France	132_3	Sergentomyia minuta	Sergentomyia minuta	Rhône, Ain, Isère, Drôme	Phlebotomus ariasi	Phlebotomus mascittii	Sergentomyia minuta	NA	NA	NA	NA	Presence	1983	Rhône, Loire, Isère	Rhône, Loire, Ardèche	Rhône, Ain, Isère, Drôme	NA	NA	NA	NA	NA	NA	NA	NA	NA	NA	NA	Leger et al., 1985 (Primary data Henia, 1983)	NA	NA	NA	NA	NA	NA	NA	NA	NA	NA	NA
	12	1	Lesne, P.	1909	Capture du Phlebotomus pappataci Scop. en Bourgogne (Dipt. Psychodidae)	France	12	Phlebotomus pappataci	Phlebotomus mascittii	Côte-d'Or	Phlebotomus pappataci	NA	NA	NA	NA	NA	NA	Presence	1909	Côte-d'Or	NA	NA	NA	NA	NA	NA	Varennes	NA	NA	August	Summer	NA	Manual capture	Lesne,1909	NA	NA	NA	NA	NA	NA	NA	NA	NA	NA	NA
	13	1	Lesne, P.	1912	Captures du Phlebotomus papatasi Scop. en Bourgogne (2e note) (Dipt. Psychodidae)	France	13	Phlebotomus pappatasi	Phlebotomus mascittii	Côte-d'Or	Phlebotomus pappatasi	NA	NA	NA	NA	NA	NA	Presence	1912	Côte-d'Or	NA	NA	NA	NA	NA	NA	Varennes	NA	NA	July	Summer	NA	Manual capture	Lesne, 1912	NA	NA	NA	NA	NA	NA	NA	NA	NA	NA	NA
	68	1	Mahamdallie, S. S.; Pesson, B.; Ready, P. D.	2011	Multiple genetic divergences and population expansions of a Mediterranean sandfly, Phlebotomus ariasi, in Europe during the Pleistocene glacial cycles	France	68	Phlebotomus ariasi	Phlebotomus ariasi	Hautes-Pyrénées (2006), Ariège (2005), Aude (2006-2008), Pyrénées-Orientales (2001), Drôme (2004), Lot (2007)	Phlebotomus ariasi	Phlebotomus mascittii	NA	NA	NA	NA	NA	Presence	2001, 2004-2008	Hautes-Pyrénées (2006), Ariège (2005), Aude (2006-2008), Pyrénées-Orientales (2001), Drôme (2004), Lot (2007)	Hautes-Pyrénées (2008)	NA	NA	NA	NA	NA	NA, Aston, Irlat; La Tuilerie; Arques; Citou; Saint-Pierre-en-Vals, Céret, Les Tourrettes, Nougayrac; Gaillac	42.91427 : 0.35974; 43.13901 : 0.69808, 42.76164 : 1.66310, 43.04949 : 2.06878; 43.03310 : 2.09572; 42.94381 : 2.36861; 42.94381 : 2.36861; 43.37426 : 2.54141; 43.37356 : 2.34766, 42.450 : 2.750, 44.650 : 4.80170, 44.47967 : 1.72450; 44.44948 : 1.82130	NA	July-August	Summer	307-789, 647, 382-467, 600, 100, 316-370	CDC Light-traps, Sticky traps	Mahamdallie et al., 2011	NA	NA	NA	NA	NA	NA	NA	NA	NA	NA	NA
	68	1	Mahamdallie, S. S.; Pesson, B.; Ready, P. D.	2011	Multiple genetic divergences and population expansions of a Mediterranean sandfly, Phlebotomus ariasi, in Europe during the Pleistocene glacial cycles	France	68	Phlebotomus mascittii	Phlebotomus mascittii	Hautes-Pyrénées (2008)	Phlebotomus ariasi	Phlebotomus mascittii	NA	NA	NA	NA	NA	Presence	2001, 2004-2008	Hautes-Pyrénées (2006), Ariège (2005), Aude (2006-2008), Pyrénées-Orientales (2001), Drôme (2004), Lot (2007)	Hautes-Pyrénées (2008)	NA	NA	NA	NA	NA	NA, Aston, Irlat; La Tuilerie; Arques; Citou; Saint-Pierre-en-Vals, Céret, Les Tourrettes, Nougayrac; Gaillac	42.91427 : 0.35974; 43.13901 : 0.69808, 42.76164 : 1.66310, 43.04949 : 2.06878; 43.03310 : 2.09572; 42.94381 : 2.36861; 42.94381 : 2.36861; 43.37426 : 2.54141; 43.37356 : 2.34766, 42.450 : 2.750, 44.650 : 4.80170, 44.47967 : 1.72450; 44.44948 : 1.82130	NA	July-August	Summer	307-789, 647, 382-467, 600, 100, 316-370	CDC Light-traps, Sticky traps	Mahamdallie et al., 2011	NA	NA	NA	NA	NA	NA	NA	NA	NA	NA	NA
	134	1	Mahamdallie, Shazia Sophie	2010	Effects of environmental change on the genetic diversity and distribution of Phlebotomus ariasi, a vector of visceral leishmaniasis in Southwest Europe	France	134	Phlebotomus ariasi	Phlebotomus ariasi	Pyrénées-Orientales (2006), Aude (2006-2008), Ariège (2005)	Phlebotomus ariasi	NA	NA	NA	NA	NA	NA	Presence	2005-2008	Pyrénées-Orientales (2006), Aude (2006-2008), Ariège (2005)	NA	NA	NA	NA	NA	NA	NA	NA	NA	July	Summer	385-1114, 270-316	CDC Light-traps	Mahamdallie, 2010	NA	NA	NA	NA	NA	NA	NA	NA	NA	NA	NA
	209	1	Malé, Pierre	2001	Étude éco-épidémiologique d'un foyer de leishmaniose à Tarascon sur Ariège	France	209	Phlebotomus ariasi	Phlebotomus ariasi	Ariège	Phlebotomus ariasi	Phlebotomus perniciosus	NA	NA	NA	NA	NA	Abundance	1994	Ariège	Ariège	NA	NA	NA	NA	NA	Aston, Quié, Les Cabannes	NA	NA	July	Summer	550, 474, 533	CDC Light-traps	Malé, 2001	182 / 185 (98.4%)	182 / 185 (98.4%)	3 / 185 (1.6%)	NA	NA	NA	NA	NA	Abundance	Leishmania infantum	1.8-3.8% infected dogs (on 352)
	209	1	Malé, Pierre	2001	Étude éco-épidémiologique d'un foyer de leishmaniose à Tarascon sur Ariège	France	209	Phlebotomus perniciosus	Phlebotomus perniciosus	Ariège	Phlebotomus ariasi	Phlebotomus perniciosus	NA	NA	NA	NA	NA	Abundance	1994	Ariège	Ariège	NA	NA	NA	NA	NA	Aston, Quié, Les Cabannes	NA	NA	July	Summer	550, 474, 533	CDC Light-traps	Malé, 2001	3 / 185 (1.6%)	182 / 185 (98.4%)	3 / 185 (1.6%)	NA	NA	NA	NA	NA	Abundance	Leishmania infantum	1.8-3.8% infected dogs (on 352)
	210	1	Mansion, J	1913	Diptères de Corse. Un nouveau moucheron vulnérant	France	210	Phlebotomus pappatasii	Phlebotomus perniciosus	Corsica	Phlebotomus pappatasii	NA	NA	NA	NA	NA	NA	Presence	1913	Corsica	NA	NA	NA	NA	NA	NA	Toga, Bastia	NA	NA	June-October	Spring, Summer, Autumn	10-80	Manual capture	Mansion, 1913	NA	NA	NA	NA	NA	NA	NA	NA	NA	NA	NA
	70	1	Mansion, J	1913	Les phlébotomes en Corse	France	70	Phlebotomus legeri	Phlebotomus perniciosus	Corsica	Phlebotomus legeri	NA	NA	NA	NA	NA	NA	Abundance	1913	Corsica	NA	NA	NA	NA	NA	NA	Bastia	NA	27	September-October	Autumn	80	Manual capture	Mansion, 1913	75	75	NA	NA	NA	NA	NA	NA	NA	NA	NA
Plus Roubaud Clermont-Ferrand	211	1	Mansion, J	1920	Une nouvelle station de phlébotomes en France	France	211	Phlebotomus papatasii	Phlebotomus perniciosus	Rhône	Phlebotomus papatasii	NA	NA	NA	NA	NA	NA	Presence	1920	Rhône	NA	NA	NA	NA	NA	NA	Bron-Village	NA	1	August	Summer	NA	Manual capture	Mansion, 1920	NA	NA	NA	NA	NA	NA	NA	NA	NA	NA	NA
	212	1	Mirouse, R	1959	Diptères Psychodidés des Pyrénées ariégeoises	France	212	Phlebotomus perniciosus	Phlebotomus perniciosus	Ariège	Phlebotomus perniciosus	NA	NA	NA	NA	NA	NA	Presence	1948, 1958	Ariège	NA	NA	NA	NA	NA	NA	Massat, Ussat-les-Bains	NA	3	July-August	Summer	NA	Manual capture	Mirouse, 1959	NA	NA	NA	NA	NA	NA	NA	NA	NA	NA	NA
	36	1	Naucke, T. J.; Menn, B.; Massberg, D.; Lorentz, S.	2008	Winter activity of Phlebotomus (Transphlebotomus) mascittii, Grassi 1908 (Diptera: Psychodidae) on the island of Corsica	France	36	Phlebotomus mascittii	Phlebotomus mascittii	Corsica	Phlebotomus mascittii	NA	NA	NA	NA	NA	NA	Abundance	2001, 2008	Corsica	NA	NA	NA	NA	NA	NA	Porto Vecchio	41°43'14.8''N; 9°23'58.3''E	NA, 11	NA, February	Summer, Winter	NA	CDC Light-traps	Naucke et al., 2008	200, 55	200, 55	NA	NA	NA	NA	NA	NA	NA	NA	NA
	37	1	Nicoli, R M	1951	Phlébotomes de la Corse cristalline. Etude biométrique et critique du Phlebotomus perniciosus legeri (J. Mansion, 1913) (Nematocera, Psychodidae)	France	37	Phlebotomus perniciosus legeri	Phlebotomus perniciosus	Corsica	Phlebotomus perniciosus legeri	NA	NA	NA	NA	NA	NA	Abundance	1950	Corsica	NA	NA	NA	NA	NA	NA	Casanova, Noccichié	NA	16	July-September	Summer	410, 420	Manual capture	Nicoli, 1951	37	37	NA	NA	NA	NA	NA	NA	NA	NA	NA
	71	1	Nicoli, R M	1952	Phlébotomes de la Corse : biologie du Phlebotomus legeri (Mansion, 1913)	France	71	Phlebotomus perniciosus legeri	Phlebotomus perniciosus	Corsica	Phlebotomus perniciosus legeri	NA	NA	NA	NA	NA	NA	Abundance	1951	Corsica	NA	NA	NA	NA	NA	NA	Rezza; Casanova; Noccichié	NA	115	July-October	Summer, Autumn	410-900	Manual capture	Nicoli, 1952	~500	~500	NA	NA	NA	NA	NA	NA	NA	NA	NA
	135	1	Nicoli, R M	1963	Extension en France du Larroussius ariasi (A. Tonnoir, 1921) [Dipt. Nematocera]	France	135	Phlebotomus ariasi	Phlebotomus ariasi	Alpes-de-Haute-Provence	Phlebotomus ariasi	NA	NA	NA	NA	NA	NA	Abundance	1962	Alpes-de-Haute-Provence	NA	NA	NA	NA	NA	NA	Blégiers	NA	6	August	Summer	925	Manual capture	Nicoli, 1960	30	30	NA	NA	NA	NA	NA	NA	NA	NA	NA
	214	1	Nicoli, R. M.; Nicoli, J.	1960	L'apparition des Phlébotomes adultes en Corse au cours de l'été (Larroussius perniciosus legeri) (J. Mansión, 1913) (Dipt. Nemat. Psychodidae). Données climatiques	France	214	Phlebotomus perniciosus	Phlebotomus perniciosus	Corsica	Phlebotomus perniciosus	NA	NA	NA	NA	NA	NA	Presence	1949-1955	Corsica	NA	NA	NA	NA	NA	NA	Rezza, Casanova	NA	46	June-October	Summer, Autumn	410	Manual capture	Nicoli and Nicoli, 1960	2-20 ind / day	2-20 ind / day	NA	NA	NA	NA	NA	NA	NA	NA	NA
	38	1	Nitzulescu, Virgil; Dollfus, Robert-Ph	1934	Présence à Richelieu (Indre et Loire) de Phlebotomus perniciosus Newstead	France	38	Phlebotomus perniciosus	Phlebotomus perniciosus	Indre-et-Loire	Phlebotomus perniciosus	NA	NA	NA	NA	NA	NA	Presence	1932-1933	Indre-et-Loire	NA	NA	NA	NA	NA	NA	Richelieu	NA	NA	NA	Summer	NA	Manual capture	Nitzulescu and Dollfus, 1934	NA	NA	NA	NA	NA	NA	NA	NA	NA	NA	NA
	76	1	Parrot, L	1933	Notes sur les phlébotomes. V. Présence de Phlebotomus ariasi Tonnoir dans le sud-ouest de la France	France	76	Phlebotomus ariasi	Phlebotomus ariasi	Dordogne	Phlebotomus ariasi	NA	NA	NA	NA	NA	NA	Abundance	1933	Dordogne	NA	NA	NA	NA	NA	NA	Bergerac	NA	1	July	Summer	NA	Manual capture	Parrot, 1933	3	3	NA	NA	NA	NA	NA	NA	NA	NA	NA
	77	1	Parrot, L	1936	Notes sur les phlébotomes. XXII. Présence de Phlebotomus perniciosus dans le département de l'Indre	France	77	Phlebotomus perniciosus	Phlebotomus perniciosus	Indre	Phlebotomus perniciosus	NA	NA	NA	NA	NA	NA	Abundance	1936	Indre	NA	NA	NA	NA	NA	NA	Argenton-sur-Creuse	NA	NA	August	Summer	NA	Manual capture	Parrot, 1936	4	4	NA	NA	NA	NA	NA	NA	NA	NA	NA
	78	1	Parrot, L	1936	Notes sur les phlébotomes. XXI. Sur la valve copulatrice de Phlebotomus perniciosus Newstead	France	78	Phlebotomus perniciosus	Phlebotomus perniciosus	Saône-et-Loire (1933), Charente-Maritime (1933), Bouches-du-Rhône (1933), Hauts-de-Seine (1933-1934)	Phlebotomus perniciosus	NA	NA	NA	NA	NA	NA	Presence	1933-1934	Saône-et-Loire (1933), Charente-Maritime (1933), Bouches-du-Rhône (1933), Hauts-de-Seine (1933-1934)	NA	NA	NA	NA	NA	NA	Mâcon, La Rochelle, Marseille, Garenne-Colombes	NA	NA	NA	NA	NA	Manual capture	Parrot, 1936	NA	NA	NA	NA	NA	NA	NA	NA	NA	NA	NA
	75	1	Parrot, L.	1922	Présence de Phlebotomus perniciosus Newstead dans la région parisienne	France	75	Phlebotomus perniciosus	Phlebotomus perniciosus	Hauts-de-Seine	Phlebotomus perniciosus	NA	NA	NA	NA	NA	NA	Presence	1922	Hauts-de-Seine	NA	NA	NA	NA	NA	NA	Garennes-Colombes	NA	1	August	Summer	NA	Manual capture	Parrot, 1922	NA	NA	NA	NA	NA	NA	NA	NA	NA	NA	NA
	217	1	Parrot, L.	1943	Notes sur les phlébotomes, XL. Sur Phlebotomus (Prophlebotomus) minutus Rondani et sa variété parroti Adler et Theodor	France	217	Phlebotomus minutus	Sergentomyia minuta	Var	Phlebotomus minutus	NA	NA	NA	NA	NA	NA	Presence	1943	Var	NA	NA	NA	NA	NA	NA	Toulon	NA	NA	NA	NA	NA	NA	Parrot, 1943	NA	NA	NA	NA	NA	NA	NA	NA	NA	NA	NA
	15	1	Parrot, L; Durand-Delacre, R	1952	Notes sur les phlébotomes. LXVI. Sur le mâle de Phlebotomus mascittii et sur sa présence en France	France	15	Phlebotomus mascittii	Phlebotomus mascittii	Charente	Phlebotomus mascittii	Phlebotomus ariasi	NA	NA	NA	NA	NA	Presence	1952	Charente	Charente	NA	NA	NA	NA	NA	Charras	NA	NA	July	Summer	NA	Manual capture	Parrot and Durand-Delacre, 1952	NA	NA	NA	NA	NA	NA	NA	NA	NA	NA	NA
	15	1	Parrot, L; Durand-Delacre, R	1952	Notes sur les phlébotomes. LXVI. Sur le mâle de Phlebotomus mascittii et sur sa présence en France	France	15	Phlebotomus ariasi	Phlebotomus ariasi	Charente	Phlebotomus mascittii	Phlebotomus ariasi	NA	NA	NA	NA	NA	Presence	1952	Charente	Charente	NA	NA	NA	NA	NA	Charras	NA	NA	July	Summer	NA	Manual capture	Parrot and Durand-Delacre, 1952	NA	NA	NA	NA	NA	NA	NA	NA	NA	NA	NA
	79	1	Perrotey, S; Mahamdallie, SS; Pesson, Bernard; Richardson, KJ; Gállego Culleré, Montserrat; Ready, PD	2005	Postglacial dispersal of Phlebotomus perniciosus into France	France	79	Phlebotomus perniciosus	Phlebotomus perniciosus	Indre-et-Loire (2001), Puy-de-Dôme (2001), Alpes-Maritimes (1988, 1998, 2001), Gard (2001)	Phlebotomus perniciosus	NA	NA	NA	NA	NA	NA	Presence	1988, 1998, 2001	Indre-et-Loire (2001), Puy-de-Dôme (2001), Alpes-Maritimes (1988, 1998, 2001), Gard (2001)	NA	1988, 1998, 2001	NA	NA	NA	NA	Cinq-Mars-la-Pile, Mezel; Les Végheants, Beaulieu-sur-Mer, Sumène	47°21'N: 0°28'E, 45°45’ N: 3°13’ E; 45°43’ N: 3°22’ E, 43°42'N: 7°19'N, 43°58'N: 3°43'E	NA	NA	NA	40, 360-470, 20, 373	CDC Light-traps	Perrotey et al., 2005	NA	NA	NA	NA	NA	NA	NA	NA	NA	NA	NA
	186	1	Pesson, B.; Wallon, M.; Floer, M. T.; Kristensen, A. R.	1991	[Isoenzymatic studies of Mediterranean populations of sandflies of the subgenus Larroussius]	France	186	Phlebotomus ariasi	Phlebotomus ariasi	Alpes-de-Haute-Provence	Phlebotomus ariasi	NA	NA	NA	NA	NA	NA	Abundance	1991	Alpes-de-Haute-Provence	NA	NA	NA	NA	NA	NA	Montfuron	NA	NA	NA	NA	NA	CDC Light-traps, Manual capture	Pesson et al., 1991	193	193	NA	NA	NA	NA	NA	NA	NA	NA	NA
	80	1	Pesson, B; Leger, N; Madulo-Leblond, G; Petavy, A F; Cambon, M	1985	La leishmaniose en Auvergne	France	80	Phlebotomus perniciosus	Phlebotomus perniciosus	Puy-de-Dôme	Phlebotomus perniciosus	Phlebotomus mascittii	Sergentomyia minuta	Phlebotomus ariasi	NA	NA	NA	Abundance	1983	Puy-de-Dôme	Puy-de-Dôme	Puy-de-Dôme	Haute-Loire, Lozère, Aveyron	NA	NA	NA	Ravel; Moissat; Vertaizon; Vic-le-Comte; vichy, Blesle, Saint-Chély-d'Apcher, Séverac	NA	30	July-August	Summer	300	Sticky traps	Pesson et al., 1985	461 / 1165 (Puy-de-Dôme)	461 / 1165 (Puy-de-Dôme)	48 / 1165 (Puy-de-Dôme)	NA	NA	NA	NA	NA	NA	NA	NA
	80	1	Pesson, B; Leger, N; Madulo-Leblond, G; Petavy, A F; Cambon, M	1985	La leishmaniose en Auvergne	France	80	Phlebotomus mascittii	Phlebotomus mascittii	Puy-de-Dôme	Phlebotomus perniciosus	Phlebotomus mascittii	Sergentomyia minuta	Phlebotomus ariasi	NA	NA	NA	Abundance	1983	Puy-de-Dôme	Puy-de-Dôme	Puy-de-Dôme	Haute-Loire, Lozère, Aveyron	NA	NA	NA	Ravel; Moissat; Vertaizon; Vic-le-Comte; vichy, Blesle, Saint-Chély-d'Apcher, Séverac	NA	30	July-August	Summer	300	Sticky traps	Pesson et al., 1985	48 / 1165 (Puy-de-Dôme)	461 / 1165 (Puy-de-Dôme)	48 / 1165 (Puy-de-Dôme)	NA	NA	NA	NA	NA	NA	NA	NA
	80	1	Pesson, B; Leger, N; Madulo-Leblond, G; Petavy, A F; Cambon, M	1985	La leishmaniose en Auvergne	France	80	Sergentomyia minuta	Sergentomyia minuta	Puy-de-Dôme	Phlebotomus perniciosus	Phlebotomus mascittii	Sergentomyia minuta	Phlebotomus ariasi	NA	NA	NA	Abundance	1983	Puy-de-Dôme	Puy-de-Dôme	Puy-de-Dôme	Haute-Loire, Lozère, Aveyron	NA	NA	NA	Ravel; Moissat; Vertaizon; Vic-le-Comte; vichy, Blesle, Saint-Chély-d'Apcher, Séverac	NA	30	July-August	Summer	300	Sticky traps	Pesson et al., 1985	NA	461 / 1165 (Puy-de-Dôme)	48 / 1165 (Puy-de-Dôme)	NA	NA	NA	NA	NA	NA	NA	NA
	80	1	Pesson, B; Leger, N; Madulo-Leblond, G; Petavy, A F; Cambon, M	1985	La leishmaniose en Auvergne	France	80	Phlebotomus ariasi	Phlebotomus ariasi	Haute-Loire, Lozère, Aveyron	Phlebotomus perniciosus	Phlebotomus mascittii	Sergentomyia minuta	Phlebotomus ariasi	NA	NA	NA	Abundance	1983	Puy-de-Dôme	Puy-de-Dôme	Puy-de-Dôme	Haute-Loire, Lozère, Aveyron	NA	NA	NA	Ravel; Moissat; Vertaizon; Vic-le-Comte; vichy, Blesle, Saint-Chély-d'Apcher, Séverac	NA	30	July-August	Summer	300	Sticky traps	Pesson et al., 1985	NA	461 / 1165 (Puy-de-Dôme)	48 / 1165 (Puy-de-Dôme)	NA	NA	NA	NA	NA	NA	NA	NA
	187	1	Peyrefitte, C. N.; Grandadam, M.; Bessaud, M.; Andry, P. E.; Fouque, F.; Caro, V.; Diancourt, L.; Schuffenecker, I.; Pagès, F.; Tolou, H.; Zeller, H.; Depaquit, J.	2013	Diversity of Phlebotomus perniciosus in Provence, southeastern France: Detection of two putative new phlebovirus sequences	France	187	Phlebotomus perniciosus	Phlebotomus perniciosus	Bouches-du-Rhône, Var	Phlebotomus perniciosus	Phlebotomus ariasi	Sergentomyia minuta	NA	NA	NA	NA	Abundance	2007	Bouches-du-Rhône, Var	Bouches-du-Rhône, Var	Bouches-du-Rhône, Var	NA	NA	NA	NA	Ceyreste; Roquefort-la-Bédoule; Carnoux; Allauch; Marseille, Six-Fours; Ollioules; Le Beausset; La Seyne-sur-Mer; Saint-Zacharie	(43°12'49''N-43°20'13''N : 5°37'47''E-5°28'58''E), (43°23'03''N-43°06'03''N : 5°42'24''E-5°49'20''E)	NA	May-October	Spring, Summer, Autumn	120-320, 50-290	CDC Light-traps	Peyrefitte et al., 2013	170, 523	170, 523	3, 3	7, 141	NA	NA	NA	NA	Abundance	Phlebovirus	phlebovirus sequence prevalence observed in the present study within P. (L.) perniciosus was 1.43%
	187	1	Peyrefitte, C. N.; Grandadam, M.; Bessaud, M.; Andry, P. E.; Fouque, F.; Caro, V.; Diancourt, L.; Schuffenecker, I.; Pagès, F.; Tolou, H.; Zeller, H.; Depaquit, J.	2013	Diversity of Phlebotomus perniciosus in Provence, southeastern France: Detection of two putative new phlebovirus sequences	France	187	Phlebotomus ariasi	Phlebotomus ariasi	Bouches-du-Rhône, Var	Phlebotomus perniciosus	Phlebotomus ariasi	Sergentomyia minuta	NA	NA	NA	NA	Abundance	2007	Bouches-du-Rhône, Var	Bouches-du-Rhône, Var	Bouches-du-Rhône, Var	NA	NA	NA	NA	Ceyreste; Roquefort-la-Bédoule; Carnoux; Allauch; Marseille, Six-Fours; Ollioules; Le Beausset; La Seyne-sur-Mer; Saint-Zacharie	(43°12'49''N-43°20'13''N : 5°37'47''E-5°28'58''E), (43°23'03''N-43°06'03''N : 5°42'24''E-5°49'20''E)	NA	May-October	Spring, Summer, Autumn	120-320, 50-290	CDC Light-traps	Peyrefitte et al., 2013	3, 3	170, 523	3, 3	7, 141	NA	NA	NA	NA	Abundance	Phlebovirus	phlebovirus sequence prevalence observed in the present study within P. (L.) perniciosus was 1.43%
	187	1	Peyrefitte, C. N.; Grandadam, M.; Bessaud, M.; Andry, P. E.; Fouque, F.; Caro, V.; Diancourt, L.; Schuffenecker, I.; Pagès, F.; Tolou, H.; Zeller, H.; Depaquit, J.	2013	Diversity of Phlebotomus perniciosus in Provence, southeastern France: Detection of two putative new phlebovirus sequences	France	187	Sergentomyia minuta	Sergentomyia minuta	Bouches-du-Rhône, Var	Phlebotomus perniciosus	Phlebotomus ariasi	Sergentomyia minuta	NA	NA	NA	NA	Abundance	2007	Bouches-du-Rhône, Var	Bouches-du-Rhône, Var	Bouches-du-Rhône, Var	NA	NA	NA	NA	Ceyreste; Roquefort-la-Bédoule; Carnoux; Allauch; Marseille, Six-Fours; Ollioules; Le Beausset; La Seyne-sur-Mer; Saint-Zacharie	(43°12'49''N-43°20'13''N : 5°37'47''E-5°28'58''E), (43°23'03''N-43°06'03''N : 5°42'24''E-5°49'20''E)	NA	May-October	Spring, Summer, Autumn	120-320, 50-290	CDC Light-traps	Peyrefitte et al., 2013	7, 141	170, 523	3, 3	7, 141	NA	NA	NA	NA	Abundance	Phlebovirus	phlebovirus sequence prevalence observed in the present study within P. (L.) perniciosus was 1.43%
	136	1	Poinsot, Sylvie	1972	Structure des populations de phlébotomes (Diptera -Psychodidae)	France	136	Phlebotomus perniciosus	Phlebotomus perniciosus	Corsica	Phlebotomus perniciosus	Sergentomyia minuta	NA	NA	NA	NA	NA	Abundance	1970-1971	Corsica	Corsica	NA	NA	NA	NA	NA	Ponte Leccia	NA	22	July-August	Summer	140	Sticky traps	Poinsot, 1972	448 / 2042 (21.9%)	448 / 2042 (21.9%)	1594 / 2042 (78.1%)	NA	NA	NA	NA	NA	NA	NA	NA
	136	1	Poinsot, Sylvie	1972	Structure des populations de phlébotomes (Diptera -Psychodidae)	France	136	Sergentomyia minuta	Sergentomyia minuta	Corsica	Phlebotomus perniciosus	Sergentomyia minuta	NA	NA	NA	NA	NA	Abundance	1970-1971	Corsica	Corsica	NA	NA	NA	NA	NA	Ponte Leccia	NA	22	July-August	Summer	140	Sticky traps	Poinsot, 1972	1594 / 2042 (78.1%)	448 / 2042 (21.9%)	1594 / 2042 (78.1%)	NA	NA	NA	NA	NA	NA	NA	NA
	218	1	Pringault, E.	1920	Phlébotomes de la région marseillaise	France	218	Phlebotomus papatasii	Phlebotomus perniciosus	Bouches-du-Rhône	Phlebotomus papatasii	Phlebotomus minutus	Phlebotomus sergenti	Phlebotomus perniciosus	NA	NA	NA	Abundance	1918	Bouches-du-Rhône	Bouches-du-Rhône	Bouches-du-Rhône	Bouches-du-Rhône	NA	NA	NA	Miramas, Saint_Menet	NA	NA	July-October	Summer, Autumn	NA	Manual capture	Pringault, 1920		NA	2	5	130	NA	NA	NA	NA	NA	NA
	218	1	Pringault, E.	1920	Phlébotomes de la région marseillaise	France	218	Phlebotomus minutus	Sergentomyia minuta	Bouches-du-Rhône	Phlebotomus papatasii	Phlebotomus minutus	Phlebotomus sergenti	Phlebotomus perniciosus	NA	NA	NA	Abundance	1918	Bouches-du-Rhône	Bouches-du-Rhône	Bouches-du-Rhône	Bouches-du-Rhône	NA	NA	NA	Miramas, Saint_Menet	NA	NA	July-October	Summer, Autumn	NA	Manual capture	Pringault, 1920		NA	2	5	130	NA	NA	NA	NA	NA	NA
	218	1	Pringault, E.	1920	Phlébotomes de la région marseillaise	France	218	Phlebotomus sergenti	Phlebotomus sergenti	Bouches-du-Rhône	Phlebotomus papatasii	Phlebotomus minutus	Phlebotomus sergenti	Phlebotomus perniciosus	NA	NA	NA	Abundance	1918	Bouches-du-Rhône	Bouches-du-Rhône	Bouches-du-Rhône	Bouches-du-Rhône	NA	NA	NA	Miramas, Saint_Menet	NA	NA	July-October	Summer, Autumn	NA	Manual capture	Pringault, 1920		NA	2	5	130	NA	NA	NA	NA	NA	NA
	218	1	Pringault, E.	1920	Phlébotomes de la région marseillaise	France	218	Phlebotomus perniciosus	Phlebotomus perniciosus	Bouches-du-Rhône	Phlebotomus papatasii	Phlebotomus minutus	Phlebotomus sergenti	Phlebotomus perniciosus	NA	NA	NA	Abundance	1918	Bouches-du-Rhône	Bouches-du-Rhône	Bouches-du-Rhône	Bouches-du-Rhône	NA	NA	NA	Miramas, Saint_Menet	NA	NA	July-October	Summer, Autumn	NA	Manual capture	Pringault, 1920		NA	2	5	130	NA	NA	NA	NA	NA	NA
	16	1	Prudhomme, J.; Rahola, N.; Toty, C.; Cassan, C.; Roiz, D.; Vergnes, B.; Thierry, M.; Rioux, J. A.; Alten, B.; Sereno, D.; Banuls, A. L.	2015	Ecology and spatiotemporal dynamics of sandflies in the Mediterranean Languedoc region (Roquedur area, Gard, France)	France	16	Phlebotomus perniciosus	Phlebotomus perniciosus	Gard	Phlebotomus perniciosus	Phlebotomus ariasi	Phlebotomus mascittii	Sergentomyia minuta	NA	NA	NA	Abundance	2011-2013	Gard	Gard	Gard	Gard	NA	NA	NA	Le Vigan, Roquedur, Saint-Julien-de-la-Nef	43.985-43.967N; 3.687-3.615E	32	May-October	Spring, Summer, Autumn	175-606	CDC Light-traps, Sticky traps	Prudhomme et al., 2015	39 (1.2%), 21 (0.4%), 15 (0.2%)	39 (1.2%), 21 (0.4%), 15 (0.2%)	2866 (90.5%), 4508 (92.8%), 7065 (94.6%)	3 (0.1%), 7 (0.1%), 7 (0.1%)	258 (8.2%), 320 (6.6%), 379 (5.1%)	NA	NA	NA	NA	NA	NA
	16	1	Prudhomme, J.; Rahola, N.; Toty, C.; Cassan, C.; Roiz, D.; Vergnes, B.; Thierry, M.; Rioux, J. A.; Alten, B.; Sereno, D.; Banuls, A. L.	2015	Ecology and spatiotemporal dynamics of sandflies in the Mediterranean Languedoc region (Roquedur area, Gard, France)	France	16	Phlebotomus ariasi	Phlebotomus ariasi	Gard	Phlebotomus perniciosus	Phlebotomus ariasi	Phlebotomus mascittii	Sergentomyia minuta	NA	NA	NA	Abundance	2011-2013	Gard	Gard	Gard	Gard	NA	NA	NA	Le Vigan, Roquedur, Saint-Julien-de-la-Nef	43.985-43.967N; 3.687-3.615E	32	May-October	Spring, Summer, Autumn	175-606	CDC Light-traps, Sticky traps	Prudhomme et al., 2015	2866 (90.5%), 4508 (92.8%), 7065 (94.6%)	39 (1.2%), 21 (0.4%), 15 (0.2%)	2866 (90.5%), 4508 (92.8%), 7065 (94.6%)	3 (0.1%), 7 (0.1%), 7 (0.1%)	258 (8.2%), 320 (6.6%), 379 (5.1%)	NA	NA	NA	NA	NA	NA
	16	1	Prudhomme, J.; Rahola, N.; Toty, C.; Cassan, C.; Roiz, D.; Vergnes, B.; Thierry, M.; Rioux, J. A.; Alten, B.; Sereno, D.; Banuls, A. L.	2015	Ecology and spatiotemporal dynamics of sandflies in the Mediterranean Languedoc region (Roquedur area, Gard, France)	France	16	Phlebotomus mascittii	Phlebotomus mascittii	Gard	Phlebotomus perniciosus	Phlebotomus ariasi	Phlebotomus mascittii	Sergentomyia minuta	NA	NA	NA	Abundance	2011-2013	Gard	Gard	Gard	Gard	NA	NA	NA	Le Vigan, Roquedur, Saint-Julien-de-la-Nef	43.985-43.967N; 3.687-3.615E	32	May-October	Spring, Summer, Autumn	175-606	CDC Light-traps, Sticky traps	Prudhomme et al., 2015	3 (0.1%), 7 (0.1%), 7 (0.1%)	39 (1.2%), 21 (0.4%), 15 (0.2%)	2866 (90.5%), 4508 (92.8%), 7065 (94.6%)	3 (0.1%), 7 (0.1%), 7 (0.1%)	258 (8.2%), 320 (6.6%), 379 (5.1%)	NA	NA	NA	NA	NA	NA
	16	1	Prudhomme, J.; Rahola, N.; Toty, C.; Cassan, C.; Roiz, D.; Vergnes, B.; Thierry, M.; Rioux, J. A.; Alten, B.; Sereno, D.; Banuls, A. L.	2015	Ecology and spatiotemporal dynamics of sandflies in the Mediterranean Languedoc region (Roquedur area, Gard, France)	France	16	Sergentomyia minuta	Sergentomyia minuta	Gard	Phlebotomus perniciosus	Phlebotomus ariasi	Phlebotomus mascittii	Sergentomyia minuta	NA	NA	NA	Abundance	2011-2013	Gard	Gard	Gard	Gard	NA	NA	NA	Le Vigan, Roquedur, Saint-Julien-de-la-Nef	43.985-43.967N; 3.687-3.615E	32	May-October	Spring, Summer, Autumn	175-606	CDC Light-traps, Sticky traps	Prudhomme et al., 2015	258 (8.2%), 320 (6.6%), 379 (5.1%)	39 (1.2%), 21 (0.4%), 15 (0.2%)	2866 (90.5%), 4508 (92.8%), 7065 (94.6%)	3 (0.1%), 7 (0.1%), 7 (0.1%)	258 (8.2%), 320 (6.6%), 379 (5.1%)	NA	NA	NA	NA	NA	NA
	138	1	Prudhomme, J.; Toty, C.; Kasap, O. E.; Rahola, N.; Vergnes, B.; Maia, C.; Campino, L.; Antoniou, M.; Jimenez, M.; Molina, R.; Cannet, A.; Alten, B.; Sereno, D.; Banuls, A. L.	2015	New microsatellite markers for multi-scale genetic studies on Phlebotomus ariasi Tonnoir, vector of Leishmania infantum in the Mediterranean area	France	138	Phlebotomus perniciosus	Phlebotomus perniciosus	Gard	Phlebotomus perniciosus	Phlebotomus ariasi	Phlebotomus mascittii	Sergentomyia minuta	NA	NA	NA	Presence	2015	Gard	Gard, Alpes-Maritimes	Gard	Gard	NA	NA	NA	Roquedur, Nice	N 43°58'23.41'' ; E 3°39'25.97'', N 43°51'41.189' ; E 7°18'25.579''	NA	NA	NA	603, 417	NA	Prudhomme et al., 2015	NA	NA	NA	NA	NA	NA	NA	NA	NA	NA	NA
	138	1	Prudhomme, J.; Toty, C.; Kasap, O. E.; Rahola, N.; Vergnes, B.; Maia, C.; Campino, L.; Antoniou, M.; Jimenez, M.; Molina, R.; Cannet, A.; Alten, B.; Sereno, D.; Banuls, A. L.	2015	New microsatellite markers for multi-scale genetic studies on Phlebotomus ariasi Tonnoir, vector of Leishmania infantum in the Mediterranean area	France	138	Phlebotomus ariasi	Phlebotomus ariasi	Gard, Alpes-Maritimes	Phlebotomus perniciosus	Phlebotomus ariasi	Phlebotomus mascittii	Sergentomyia minuta	NA	NA	NA	Presence	2015	Gard	Gard, Alpes-Maritimes	Gard	Gard	NA	NA	NA	Roquedur, Nice	N 43°58'23.41'' ; E 3°39'25.97'', N 43°51'41.189' ; E 7°18'25.579''	NA	NA	NA	603, 417	NA	Prudhomme et al., 2015	NA	NA	NA	NA	NA	NA	NA	NA	NA	NA	NA
	138	1	Prudhomme, J.; Toty, C.; Kasap, O. E.; Rahola, N.; Vergnes, B.; Maia, C.; Campino, L.; Antoniou, M.; Jimenez, M.; Molina, R.; Cannet, A.; Alten, B.; Sereno, D.; Banuls, A. L.	2015	New microsatellite markers for multi-scale genetic studies on Phlebotomus ariasi Tonnoir, vector of Leishmania infantum in the Mediterranean area	France	138	Phlebotomus mascittii	Phlebotomus mascittii	Gard	Phlebotomus perniciosus	Phlebotomus ariasi	Phlebotomus mascittii	Sergentomyia minuta	NA	NA	NA	Presence	2015	Gard	Gard, Alpes-Maritimes	Gard	Gard	NA	NA	NA	Roquedur, Nice	N 43°58'23.41'' ; E 3°39'25.97'', N 43°51'41.189' ; E 7°18'25.579''	NA	NA	NA	603, 417	NA	Prudhomme et al., 2015	NA	NA	NA	NA	NA	NA	NA	NA	NA	NA	NA
	138	1	Prudhomme, J.; Toty, C.; Kasap, O. E.; Rahola, N.; Vergnes, B.; Maia, C.; Campino, L.; Antoniou, M.; Jimenez, M.; Molina, R.; Cannet, A.; Alten, B.; Sereno, D.; Banuls, A. L.	2015	New microsatellite markers for multi-scale genetic studies on Phlebotomus ariasi Tonnoir, vector of Leishmania infantum in the Mediterranean area	France	138	Sergentomyia minuta	Sergentomyia minuta	Gard	Phlebotomus perniciosus	Phlebotomus ariasi	Phlebotomus mascittii	Sergentomyia minuta	NA	NA	NA	Presence	2015	Gard	Gard, Alpes-Maritimes	Gard	Gard	NA	NA	NA	Roquedur, Nice	N 43°58'23.41'' ; E 3°39'25.97'', N 43°51'41.189' ; E 7°18'25.579''	NA	NA	NA	603, 417	NA	Prudhomme et al., 2015	NA	NA	NA	NA	NA	NA	NA	NA	NA	NA	NA
	17	1	Rageau, J.	1948	Observations sur les phlébotomes de la région de Poitiers	France	17	Phlebotomus perniciosus	Phlebotomus perniciosus	Vienne	Phlebotomus perniciosus	Phlebotomus larroussei	Phlebotomus ariasi	NA	NA	NA	NA	Abundance	1946	Vienne	Vienne	Vienne	NA	NA	NA	NA	Poitiers, Champigny-le-Sec	NA	7	July	Summer	NA	Manual capture	Rageau, 1948	57, 44	57, 44	4, 8	NA, 2	NA	NA	NA	NA	NA	NA	NA
	17	1	Rageau, J.	1948	Observations sur les phlébotomes de la région de Poitiers	France	17	Phlebotomus larroussei	Phlebotomus mascittii	Vienne	Phlebotomus perniciosus	Phlebotomus larroussei	Phlebotomus ariasi	NA	NA	NA	NA	Abundance	1946	Vienne	Vienne	Vienne	NA	NA	NA	NA	Poitiers, Champigny-le-Sec	NA	7	July	Summer	NA	Manual capture	Rageau, 1948	4, 8	57, 44	4, 8	NA, 2	NA	NA	NA	NA	NA	NA	NA
	17	1	Rageau, J.	1948	Observations sur les phlébotomes de la région de Poitiers	France	17	Phlebotomus ariasi	Phlebotomus ariasi	Vienne	Phlebotomus perniciosus	Phlebotomus larroussei	Phlebotomus ariasi	NA	NA	NA	NA	Abundance	1946	Vienne	Vienne	Vienne	NA	NA	NA	NA	Poitiers, Champigny-le-Sec	NA	7	July	Summer	NA	Manual capture	Rageau, 1948	NA, 2	57, 44	4, 8	NA, 2	NA	NA	NA	NA	NA	NA	NA
	141	1	Ranque, J; Quilici, M; Dunan, S	1975	Les leishmanioses du Sud-Est de la France. Ecologie - Epidémiologie - Prophylaxie	France	141	Phlebotomus perniciosus	Phlebotomus perniciosus	Bouches-du-Rhône, Var	Phlebotomus perniciosus	Phlebotomus ariasi	Phlebotomus papatasi	Phlebotomus mascittii	Sergentomyia minuta	NA	NA	Abundance	1974	Bouches-du-Rhône, Var	Bouches-du-Rhône, Var	Bouches-du-Rhône, Var	Bouches-du-Rhône, Var	Bouches-du-Rhône, Var	NA	NA	Marseille, Aix-en-Provence-Toulon	NA	NA	June-October	Spring, Summer, Autumn	NA	Manual capture, Sticky traps	Ranque et al., 1975	716 (92,75%)	716 (92,75%)	17 (2,2%)	6 (0,75%)	9 (1,2%)	24 (3,1 %)	NA	NA	Abundance	Leishmania infantum	96 human visceral cases between 1965-1974, 972 canine leishmaniasis cases between 1965-1974
	141	1	Ranque, J; Quilici, M; Dunan, S	1975	Les leishmanioses du Sud-Est de la France. Ecologie - Epidémiologie - Prophylaxie	France	141	Phlebotomus ariasi	Phlebotomus ariasi	Bouches-du-Rhône, Var	Phlebotomus perniciosus	Phlebotomus ariasi	Phlebotomus papatasi	Phlebotomus mascittii	Sergentomyia minuta	NA	NA	Abundance	1974	Bouches-du-Rhône, Var	Bouches-du-Rhône, Var	Bouches-du-Rhône, Var	Bouches-du-Rhône, Var	Bouches-du-Rhône, Var	NA	NA	Marseille, Aix-en-Provence-Toulon	NA	NA	June-October	Spring, Summer, Autumn	NA	Manual capture, Sticky traps	Ranque et al., 1975	17 (2,2%)	716 (92,75%)	17 (2,2%)	6 (0,75%)	9 (1,2%)	24 (3,1 %)	NA	NA	Abundance	Leishmania infantum	96 human visceral cases between 1965-1974, 972 canine leishmaniasis cases between 1965-1974
	141	1	Ranque, J; Quilici, M; Dunan, S	1975	Les leishmanioses du Sud-Est de la France. Ecologie - Epidémiologie - Prophylaxie	France	141	Phlebotomus papatasi	Phlebotomus papatasi	Bouches-du-Rhône, Var	Phlebotomus perniciosus	Phlebotomus ariasi	Phlebotomus papatasi	Phlebotomus mascittii	Sergentomyia minuta	NA	NA	Abundance	1974	Bouches-du-Rhône, Var	Bouches-du-Rhône, Var	Bouches-du-Rhône, Var	Bouches-du-Rhône, Var	Bouches-du-Rhône, Var	NA	NA	Marseille, Aix-en-Provence-Toulon	NA	NA	June-October	Spring, Summer, Autumn	NA	Manual capture, Sticky traps	Ranque et al., 1975	6 (0,75%)	716 (92,75%)	17 (2,2%)	6 (0,75%)	9 (1,2%)	24 (3,1 %)	NA	NA	Abundance	Leishmania infantum	96 human visceral cases between 1965-1974, 972 canine leishmaniasis cases between 1965-1974
	141	1	Ranque, J; Quilici, M; Dunan, S	1975	Les leishmanioses du Sud-Est de la France. Ecologie - Epidémiologie - Prophylaxie	France	141	Phlebotomus mascittii	Phlebotomus mascittii	Bouches-du-Rhône, Var	Phlebotomus perniciosus	Phlebotomus ariasi	Phlebotomus papatasi	Phlebotomus mascittii	Sergentomyia minuta	NA	NA	Abundance	1974	Bouches-du-Rhône, Var	Bouches-du-Rhône, Var	Bouches-du-Rhône, Var	Bouches-du-Rhône, Var	Bouches-du-Rhône, Var	NA	NA	Marseille, Aix-en-Provence-Toulon	NA	NA	June-October	Spring, Summer, Autumn	NA	Manual capture, Sticky traps	Ranque et al., 1975	9 (1,2%)	716 (92,75%)	17 (2,2%)	6 (0,75%)	9 (1,2%)	24 (3,1 %)	NA	NA	Abundance	Leishmania infantum	96 human visceral cases between 1965-1974, 972 canine leishmaniasis cases between 1965-1974
	141	1	Ranque, J; Quilici, M; Dunan, S	1975	Les leishmanioses du Sud-Est de la France. Ecologie - Epidémiologie - Prophylaxie	France	141	Sergentomyia minuta	Sergentomyia minuta	Bouches-du-Rhône, Var	Phlebotomus perniciosus	Phlebotomus ariasi	Phlebotomus papatasi	Phlebotomus mascittii	Sergentomyia minuta	NA	NA	Abundance	1974	Bouches-du-Rhône, Var	Bouches-du-Rhône, Var	Bouches-du-Rhône, Var	Bouches-du-Rhône, Var	Bouches-du-Rhône, Var	NA	NA	Marseille, Aix-en-Provence-Toulon	NA	NA	June-October	Spring, Summer, Autumn	NA	Manual capture, Sticky traps	Ranque et al., 1975	24 (3,1 %)	716 (92,75%)	17 (2,2%)	6 (0,75%)	9 (1,2%)	24 (3,1 %)	NA	NA	Abundance	Leishmania infantum	96 human visceral cases between 1965-1974, 972 canine leishmaniasis cases between 1965-1974
	82	1	Ranque, J; Quilici, M; Dunan, S	1977	Les leishmanioses de la région provençale. Considérations épidémiologiques et écologiques	France	82	Phlebotomus perniciosus	Phlebotomus perniciosus	Bouches-du-Rhône, Var	Phlebotomus perniciosus	Phlebotomus ariasi	Phlebotomus papatasi	Phlebotomus mascittii	Sergentomyia minuta	NA	NA	Abundance	1977	Bouches-du-Rhône, Var	Bouches-du-Rhône, Var	Bouches-du-Rhône, Var	Bouches-du-Rhône, Var	Bouches-du-Rhône, Var	NA	NA	Marseille, Toulon, Cassis, La Ciotat	NA	NA	June-October	Summer, Autumn	NA	Manual capture, Sticky traps	Ranque et al., 1977	716 (92,75 %)	716 (92,75 %)	17 (2,2 %)	6 (0,75 %)	9 (1 ,2 %)	24 (3,1 %)	NA	NA	Abundance	Leishmania infantum	Human on 12 years 86 cases, Dogs on 12 years 300 cases
	82	1	Ranque, J; Quilici, M; Dunan, S	1977	Les leishmanioses de la région provençale. Considérations épidémiologiques et écologiques	France	82	Phlebotomus ariasi	Phlebotomus ariasi	Bouches-du-Rhône, Var	Phlebotomus perniciosus	Phlebotomus ariasi	Phlebotomus papatasi	Phlebotomus mascittii	Sergentomyia minuta	NA	NA	Abundance	1977	Bouches-du-Rhône, Var	Bouches-du-Rhône, Var	Bouches-du-Rhône, Var	Bouches-du-Rhône, Var	Bouches-du-Rhône, Var	NA	NA	Marseille, Toulon, Cassis, La Ciotat	NA	NA	June-October	Summer, Autumn	NA	Manual capture, Sticky traps	Ranque et al., 1977	17 (2,2 %)	716 (92,75 %)	17 (2,2 %)	6 (0,75 %)	9 (1 ,2 %)	24 (3,1 %)	NA	NA	Abundance	Leishmania infantum	Human on 12 years 86 cases, Dogs on 12 years 300 cases
	82	1	Ranque, J; Quilici, M; Dunan, S	1977	Les leishmanioses de la région provençale. Considérations épidémiologiques et écologiques	France	82	Phlebotomus papatasi	Phlebotomus papatasi	Bouches-du-Rhône, Var	Phlebotomus perniciosus	Phlebotomus ariasi	Phlebotomus papatasi	Phlebotomus mascittii	Sergentomyia minuta	NA	NA	Abundance	1977	Bouches-du-Rhône, Var	Bouches-du-Rhône, Var	Bouches-du-Rhône, Var	Bouches-du-Rhône, Var	Bouches-du-Rhône, Var	NA	NA	Marseille, Toulon, Cassis, La Ciotat	NA	NA	June-October	Summer, Autumn	NA	Manual capture, Sticky traps	Ranque et al., 1977	6 (0,75 %)	716 (92,75 %)	17 (2,2 %)	6 (0,75 %)	9 (1 ,2 %)	24 (3,1 %)	NA	NA	Abundance	Leishmania infantum	Human on 12 years 86 cases, Dogs on 12 years 300 cases
	82	1	Ranque, J; Quilici, M; Dunan, S	1977	Les leishmanioses de la région provençale. Considérations épidémiologiques et écologiques	France	82	Phlebotomus mascittii	Phlebotomus mascittii	Bouches-du-Rhône, Var	Phlebotomus perniciosus	Phlebotomus ariasi	Phlebotomus papatasi	Phlebotomus mascittii	Sergentomyia minuta	NA	NA	Abundance	1977	Bouches-du-Rhône, Var	Bouches-du-Rhône, Var	Bouches-du-Rhône, Var	Bouches-du-Rhône, Var	Bouches-du-Rhône, Var	NA	NA	Marseille, Toulon, Cassis, La Ciotat	NA	NA	June-October	Summer, Autumn	NA	Manual capture, Sticky traps	Ranque et al., 1977	9 (1 ,2 %)	716 (92,75 %)	17 (2,2 %)	6 (0,75 %)	9 (1 ,2 %)	24 (3,1 %)	NA	NA	Abundance	Leishmania infantum	Human on 12 years 86 cases, Dogs on 12 years 300 cases
	82	1	Ranque, J; Quilici, M; Dunan, S	1977	Les leishmanioses de la région provençale. Considérations épidémiologiques et écologiques	France	82	Sergentomyia minuta	Sergentomyia minuta	Bouches-du-Rhône, Var	Phlebotomus perniciosus	Phlebotomus ariasi	Phlebotomus papatasi	Phlebotomus mascittii	Sergentomyia minuta	NA	NA	Abundance	1977	Bouches-du-Rhône, Var	Bouches-du-Rhône, Var	Bouches-du-Rhône, Var	Bouches-du-Rhône, Var	Bouches-du-Rhône, Var	NA	NA	Marseille, Toulon, Cassis, La Ciotat	NA	NA	June-October	Summer, Autumn	NA	Manual capture, Sticky traps	Ranque et al., 1977	24 (3,1 %)	716 (92,75 %)	17 (2,2 %)	6 (0,75 %)	9 (1 ,2 %)	24 (3,1 %)	NA	NA	Abundance	Leishmania infantum	Human on 12 years 86 cases, Dogs on 12 years 300 cases
Roman and Coudert, 1943	18	1	Raynal, J. H.	1954	Les Phlébotomes de France et leur distribution régionale	France	18	Phlebotomus perniciosus	Phlebotomus perniciosus	Rhône	Phlebotomus perniciosus	NA	NA	NA	NA	NA	NA	Abundance	1931-1938	Rhône	NA	NA	NA	NA	NA	NA	Saint-Cyr-au-Mont-d’Or	NA	NA	NA	Summer	NA	Manual capture	Raynal, 1954 (primary data Roman and Coudert, 1943)	17	17	NA	NA	NA	NA	NA	NA	NA	NA	NA
	221	1	Raynal, J.-H.; Le Gac, P.	1933	Note sur un Phlébotome du groupe minutus capturé à Sainte-Maxime (Var)	France	221	Phlebotomus minutus	Sergentomyia minuta	Var	Phlebotomus minutus	NA	NA	NA	NA	NA	NA	Presence	1932	Var	NA	NA	NA	NA	NA	NA	Sainte-Maxime	NA	1	July	Summer	NA	Manual capture	Raynal and Le Gac, 1933	NA	NA	NA	NA	NA	NA	NA	NA	NA	NA	NA
	41	1	Raynal, J; Le Gac, P	1932	Sur la présence de Phlebotomus papatasi Scopoli 1786 à Marseille	France	41	Phlebotomus papatasi	Phlebotomus papatasi	Bouches-du-Rhône	Phlebotomus papatasi	NA	NA	NA	NA	NA	NA	Presence	1932	Bouches-du-Rhône	NA	NA	NA	NA	NA	NA	Marseille	NA	NA	July	Summer	NA	Manual capture	Raynal and Le Gac, 1932	NA	NA	NA	NA	NA	NA	NA	NA	NA	NA	NA
	40	1	Raynal, J; Le Gac, P	1932	Sur un exemplaire de Phlebotomus larroussei Langeron et Nitzulescu 1931, capturé à la rose (banlieue de Marseille)	France	40	Phlebotomus larroussei	Phlebotomus mascittii	Bouches-du-Rhône	Phlebotomus larroussei	NA	NA	NA	NA	NA	NA	Abundance	1932	Bouches-du-Rhône	NA	NA	NA	NA	NA	NA	Marseille	NA	NA	NA	NA	NA	Manual capture	Raynal and Le Gac, 1932	1/78	1/78	NA	NA	NA	NA	NA	NA	NA	NA	NA
	42	1	Raynal, J; Le Gac, P	1933	Sur trois phlébotomes femelles capturés dans les Pyrénées à Capvern et pouvant être rapportés à Phlebotomus ariasi femelle	France	42	Phlebotomus ariasi	Phlebotomus ariasi	Hautes-Pyrénées	Phlebotomus ariasi	NA	NA	NA	NA	NA	NA	Presence	1932	Hautes-Pyrénées	NA	NA	NA	NA	NA	NA	Capvern	NA	NA	August	Summer	NA	Manual capture	J. Raynal and Le Gac, 1933	NA	NA	NA	NA	NA	NA	NA	NA	NA	NA	NA
	219	1	Raynal, J; Le Gac, P	1933	Étude sur plusieurs lots de Phlébotomes capturés dans différents quartiers de Marseille	France	219	Phlebotomus perniciosus	Phlebotomus perniciosus	Bouches-du-Rhône	Phlebotomus perniciosus	Phlebotomus papatasi	Phlebotomus larroussei	NA	NA	NA	NA	Abundance	1932	Bouches-du-Rhône	Bouches-du-Rhône	Bouches-du-Rhône	NA	NA	NA	NA	Marseille	NA	66	July-September	Summer	NA	Manual capture	Raynal and Le Gac, 1933	585	585	16	1	NA	NA	NA	NA	NA	NA	NA
	219	1	Raynal, J; Le Gac, P	1933	Étude sur plusieurs lots de Phlébotomes capturés dans différents quartiers de Marseille	France	219	Phlebotomus papatasi	Phlebotomus papatasi	Bouches-du-Rhône	Phlebotomus perniciosus	Phlebotomus papatasi	Phlebotomus larroussei	NA	NA	NA	NA	Abundance	1932	Bouches-du-Rhône	Bouches-du-Rhône	Bouches-du-Rhône	NA	NA	NA	NA	Marseille	NA	66	July-September	Summer	NA	Manual capture	Raynal and Le Gac, 1933	16	585	16	1	NA	NA	NA	NA	NA	NA	NA
	219	1	Raynal, J; Le Gac, P	1933	Étude sur plusieurs lots de Phlébotomes capturés dans différents quartiers de Marseille	France	219	Phlebotomus larroussei	Phlebotomus mascittii	Bouches-du-Rhône	Phlebotomus perniciosus	Phlebotomus papatasi	Phlebotomus larroussei	NA	NA	NA	NA	Abundance	1932	Bouches-du-Rhône	Bouches-du-Rhône	Bouches-du-Rhône	NA	NA	NA	NA	Marseille	NA	66	July-September	Summer	NA	Manual capture	Raynal and Le Gac, 1933	1	585	16	1	NA	NA	NA	NA	NA	NA	NA
	43	1	Raynal, J; Le Gac, P	1934	Présence de Phlebotomus larroussei à Capvern (Hautes-Pyrénées)	France	43	Phlebotomus larroussei	Phlebotomus mascittii	Hautes-Pyrénées	Phlebotomus larroussei	NA	NA	NA	NA	NA	NA	Presence	1933	Hautes-Pyrénées	NA	NA	NA	NA	NA	NA	Capvern	NA	NA	August	Summer	NA	Manual capture	Raynal and Le Gac, 1934	NA	NA	NA	NA	NA	NA	NA	NA	NA	NA	NA
	44	1	Raynal, J; Le Gac, P	1934	Sur la présence de Phlebotomus ariasi mâle et femelle à Capvern	France	44	Phlebotomus ariasi	Phlebotomus ariasi	Hautes-Pyrénées	Phlebotomus ariasi	NA	NA	NA	NA	NA	NA	Abundance	1933	Hautes-Pyrénées	NA	NA	NA	NA	NA	NA	Capvern	NA	NA	August	Summer	NA	Manual capture	Raynal and Le Gac, 1934	6	6	NA	NA	NA	NA	NA	NA	NA	NA	NA
	83	1	Ready, P D; Smith, D F; Killick-Kendrick, R	1988	DNA hybridizations on squash-blotted sandflies to identify both Phlebotomus papatasi and infecting Leishmania major	France	83	Phlebotomus ariasi	Phlebotomus ariasi	Gard	Phlebotomus ariasi	NA	NA	NA	NA	NA	NA	Presence	1984	Gard	NA	NA	NA	NA	NA	NA	Roquedur	NA	NA	NA	NA	NA	NA	Ready et al., 1988	NA	NA	NA	NA	NA	NA	NA	NA	NA	NA	NA
	45	1	Ready, P. D.; Croset, H.	2009	Diapause and laboratory breeding of Phlebotomus perniciosus Newstead and Phlebotomus ariasi Tonnoir (Diptera: Psychodidae) from southern France	France	45	Phlebotomus ariasi	Phlebotomus ariasi	Hérault (1976), Gard (1976-1977)	Phlebotomus ariasi	Phlebotomus perniciosus	NA	NA	NA	NA	NA	Presence	1976-1977	Hérault (1976), Gard (1976-1977)	Hérault (1976), Alpes-Maritimes (1976), Bouches-du-Rhône (1977)	NA	NA	NA	NA	NA	Rieu Berlou, Roquedur-le-Bas, Nice, Marseille	NA	NA	June-August	Summer	80, 250, 150, 20-50	Human bait capture	Ready and Croset, 1980	NA	NA	NA	NA	NA	NA	NA	NA	NA	NA	NA
	45	1	Ready, P. D.; Croset, H.	2009	Diapause and laboratory breeding of Phlebotomus perniciosus Newstead and Phlebotomus ariasi Tonnoir (Diptera: Psychodidae) from southern France	France	45	Phlebotomus perniciosus	Phlebotomus perniciosus	Hérault (1976), Alpes-Maritimes (1976), Bouches-du-Rhône (1977)	Phlebotomus ariasi	Phlebotomus perniciosus	NA	NA	NA	NA	NA	Presence	1976-1977	Hérault (1976), Gard (1976-1977)	Hérault (1976), Alpes-Maritimes (1976), Bouches-du-Rhône (1977)	NA	NA	NA	NA	NA	Rieu Berlou, Roquedur-le-Bas, Nice, Marseille	NA	NA	June-August	Summer	80, 250, 150, 20-50	Human bait capture	Ready and Croset, 1980	NA	NA	NA	NA	NA	NA	NA	NA	NA	NA	NA
	95	1	Ready, PD; Ready, Patricia A	1981	Prevalence of Phlebotomus spp. in southern France: sampling bias due to different man-biting habits and autogeny	France	95	Phlebotomus ariasi	Phlebotomus ariasi	Gard	Phlebotomus ariasi	Phlebotomus pemiciosus	Phlebotomus mascittii	NA	NA	NA	NA	Abundance	1977	Gard	Gard, Bouches-du-Rhône	Gard, Bouches-du-Rhône	NA	NA	NA	NA	Roquedur-le-Bas, Marseille	NA	23	May-September	Spring, Summer	350, NA	Human bait capture	Ready and Ready, 1981	288 / 293 (98.3%)	288 / 293 (98.3%)	3 / 293 (1.0%), 181 / 182 (99.5%)	2 / 293 (0.7%), 1 / 182 (0.5%)	NA	NA	NA	NA	NA	NA	NA
	95	1	Ready, PD; Ready, Patricia A	1981	Prevalence of Phlebotomus spp. in southern France: sampling bias due to different man-biting habits and autogeny	France	95	Phlebotomus perniciosus	Phlebotomus perniciosus	Gard, Bouches-du-Rhône	Phlebotomus ariasi	Phlebotomus pemiciosus	Phlebotomus mascittii	NA	NA	NA	NA	Abundance	1977	Gard	Gard, Bouches-du-Rhône	Gard, Bouches-du-Rhône	NA	NA	NA	NA	Roquedur-le-Bas, Marseille	NA	23	May-September	Spring, Summer	350, NA	Human bait capture	Ready and Ready, 1981	3 / 293 (1.0%), 181 / 182 (99.5%)	288 / 293 (98.3%)	3 / 293 (1.0%), 181 / 182 (99.5%)	2 / 293 (0.7%), 1 / 182 (0.5%)	NA	NA	NA	NA	NA	NA	NA
	95	1	Ready, PD; Ready, Patricia A	1981	Prevalence of Phlebotomus spp. in southern France: sampling bias due to different man-biting habits and autogeny	France	95	Phlebotomus mascittii	Phlebotomus mascittii	Gard, Bouches-du-Rhône	Phlebotomus ariasi	Phlebotomus pemiciosus	Phlebotomus mascittii	NA	NA	NA	NA	Abundance	1977	Gard	Gard, Bouches-du-Rhône	Gard, Bouches-du-Rhône	NA	NA	NA	NA	Roquedur-le-Bas, Marseille	NA	23	May-September	Spring, Summer	350, NA	Human bait capture	Ready and Ready, 1981	2 / 293 (0.7%), 1 / 182 (0.5%)	288 / 293 (98.3%)	3 / 293 (1.0%), 181 / 182 (99.5%)	2 / 293 (0.7%), 1 / 182 (0.5%)	NA	NA	NA	NA	NA	NA	NA
	86	1	Rioux, J. A.; Carron, S.; Dereure, J.; Perieres, J.; Zeraia, L.; Franquet, E.; Babinot, M.; Gallego, M.; Prudhomme, J.	2013	Ecology of leishmaniasis in the South of France. 22. Reliability and representativeness of 12 Phlebotomus ariasi, P. perniciosus and Sergentomyia minuta (Diptera: Psychodidae) sampling stations in Vallespir (eastern French Pyrenees region)	France	86	Phlebotomus perniciosus	Phlebotomus perniciosus	Pyrénées-Orientales	Phlebotomus perniciosus	Phlebotomus ariasi	Sergentomyia minuta	NA	NA	NA	NA	Abundance	1981	Pyrénées-Orientales	Pyrénées-Orientales	Pyrénées-Orientales	NA	NA	NA	NA	Céret	(4°29,912'N ; 02°42,651'E), (42°29,901'N ; 02°42,528'E), (42°29,441'N ; 02°41,020'E), (42°29,290'N ; 02°40,622'E), (42°29,087'N ; 02°40,437'E), (42°29,067'N ; 02°40,315'E), (42°28,920'N ; 02°40,203'E.), (42°27,746'N ; 02°38,294'E), (42°29,322'N ; 02°44,705'E), (42°29,430'N ; 02°44,800'E), (42°30,194'N ; 02°42,487'E), (42°30,182'N ; 02°420,506'E)	60	May-October	Spring, Summer, Autumn	120-280	Sticky traps	Rioux et al., 2013	383 (1.12 P/m2)	383 (1.12 P/m2)	2297 (6.73 P/m2)	5600 (16.42 P/m2)	NA	NA	NA	NA	NA	NA	NA
	86	1	Rioux, J. A.; Carron, S.; Dereure, J.; Perieres, J.; Zeraia, L.; Franquet, E.; Babinot, M.; Gallego, M.; Prudhomme, J.	2013	Ecology of leishmaniasis in the South of France. 22. Reliability and representativeness of 12 Phlebotomus ariasi, P. perniciosus and Sergentomyia minuta (Diptera: Psychodidae) sampling stations in Vallespir (eastern French Pyrenees region)	France	86	Phlebotomus ariasi	Phlebotomus ariasi	Pyrénées-Orientales	Phlebotomus perniciosus	Phlebotomus ariasi	Sergentomyia minuta	NA	NA	NA	NA	Abundance	1981	Pyrénées-Orientales	Pyrénées-Orientales	Pyrénées-Orientales	NA	NA	NA	NA	Céret	(4°29,912'N ; 02°42,651'E), (42°29,901'N ; 02°42,528'E), (42°29,441'N ; 02°41,020'E), (42°29,290'N ; 02°40,622'E), (42°29,087'N ; 02°40,437'E), (42°29,067'N ; 02°40,315'E), (42°28,920'N ; 02°40,203'E.), (42°27,746'N ; 02°38,294'E), (42°29,322'N ; 02°44,705'E), (42°29,430'N ; 02°44,800'E), (42°30,194'N ; 02°42,487'E), (42°30,182'N ; 02°420,506'E)	60	May-October	Spring, Summer, Autumn	120-280	Sticky traps	Rioux et al., 2013	2297 (6.73 P/m2)	383 (1.12 P/m2)	2297 (6.73 P/m2)	5600 (16.42 P/m2)	NA	NA	NA	NA	NA	NA	NA
	86	1	Rioux, J. A.; Carron, S.; Dereure, J.; Perieres, J.; Zeraia, L.; Franquet, E.; Babinot, M.; Gallego, M.; Prudhomme, J.	2013	Ecology of leishmaniasis in the South of France. 22. Reliability and representativeness of 12 Phlebotomus ariasi, P. perniciosus and Sergentomyia minuta (Diptera: Psychodidae) sampling stations in Vallespir (eastern French Pyrenees region)	France	86	Sergentomyia minuta	Sergentomyia minuta	Pyrénées-Orientales	Phlebotomus perniciosus	Phlebotomus ariasi	Sergentomyia minuta	NA	NA	NA	NA	Abundance	1981	Pyrénées-Orientales	Pyrénées-Orientales	Pyrénées-Orientales	NA	NA	NA	NA	Céret	(4°29,912'N ; 02°42,651'E), (42°29,901'N ; 02°42,528'E), (42°29,441'N ; 02°41,020'E), (42°29,290'N ; 02°40,622'E), (42°29,087'N ; 02°40,437'E), (42°29,067'N ; 02°40,315'E), (42°28,920'N ; 02°40,203'E.), (42°27,746'N ; 02°38,294'E), (42°29,322'N ; 02°44,705'E), (42°29,430'N ; 02°44,800'E), (42°30,194'N ; 02°42,487'E), (42°30,182'N ; 02°420,506'E)	60	May-October	Spring, Summer, Autumn	120-280	Sticky traps	Rioux et al., 2013	5600 (16.42 P/m2)	383 (1.12 P/m2)	2297 (6.73 P/m2)	5600 (16.42 P/m2)	NA	NA	NA	NA	NA	NA	NA
	88	1	Rioux, J. A.; Golvan, Y. J.; Maistre, O.	1961	Présence de Phlebotomus (Larroussius) ariasi Tonnoir 1921 dans les départements de l’Aveyron, des Bouches-du-Rhône, du Gard, de l’Hérault,	France	88	Phlebotomus ariasi	Phlebotomus ariasi	Aveyron, Bouches-du-Rhône, Gard, Hérault, Pyrénées-Orientales, Vaucluse	Phlebotomus ariasi	NA	NA	NA	NA	NA	NA	Abundance	1961	Aveyron, Bouches-du-Rhône, Gard, Hérault, Pyrénées-Orientales, Vaucluse	NA	NA	NA	NA	NA	NA	Champignon de Peyreleau ; Montpellier-le-Vieux, la Roussargue, Branoux, Roquebrun; Gorges d’Héric, Villeuvette, Banyuls-sur-Mer, Lourmarin	NA	NA	July-August	Summer	820-830, 550, 450, 80-163, 100, 270	NA	Rioux et al., 1961	21, 3, 10, 12, 20, 2	21, 3, 10, 12, 20, 2	NA	NA	NA	NA	NA	NA	NA	NA	NA
	143	1	Rioux, J-A.; Abonnenc, Emile; Baudouy, J. P.	1965	Un cas de gynandromorphisme chez Phlebotomus ariasi Tonnoir [Dipt. Psychodidae]	France	143	Phlebotomus ariasi	Phlebotomus ariasi	Gard	Phlebotomus ariasi	NA	NA	NA	NA	NA	NA	Presence	1964	Gard	NA	NA	NA	NA	NA	NA	Galary	NA	1	July	Summer	450	Sticky traps	Rioux et al., 1965	NA	NA	NA	NA	NA	NA	NA	NA	NA	NA	NA
	145	1	Rioux, J-A.; Croset, H.; Aboukler, J. P.; Papierok, B.	1972	Écologie des leishmanioses dans le sud de la France. 4. Infestation d'une population naturelle de Phlebotomus ariasi Tonnoir, 1921	France	145	Phlebotomus ariasi	Phlebotomus ariasi	Hérault	Phlebotomus ariasi	NA	NA	NA	NA	NA	NA	Abundance	1970	Hérault	NA	NA	NA	NA	NA	NA	Borie-Nouvelle	NA	3	July-August	Summer	NA	Manual capture	Rioux et al., 1972	108	108	NA	NA	NA	NA	NA	NA	Abundance	Leishmania	5.3% infected sand fly
	146	1	Rioux, J-A.; Croset, H.; Houin, R.; Papierok, B.; Tour, S.	1971	Observations sur les hauteurs de vol de Phlebotomus ariasi Tonnoir, 1921	France	146	Phlebotomus perniciosus	Phlebotomus perniciosus	Hérault	Phlebotomus perniciosus	Phlebotomus ariasi	Sergentomyia minuta	NA	NA	NA	NA	Abundance	1965	Hérault	Hérault	Hérault	NA	NA	NA	NA	La Borie-Nouvelle	NA	1	July	Summer	500	Sticky traps	Rioux et al., 1971	1	1	141	3	NA	NA	NA	NA	NA	NA	NA
	146	1	Rioux, J-A.; Croset, H.; Houin, R.; Papierok, B.; Tour, S.	1971	Observations sur les hauteurs de vol de Phlebotomus ariasi Tonnoir, 1921	France	146	Phlebotomus ariasi	Phlebotomus ariasi	Hérault	Phlebotomus perniciosus	Phlebotomus ariasi	Sergentomyia minuta	NA	NA	NA	NA	Abundance	1965	Hérault	Hérault	Hérault	NA	NA	NA	NA	La Borie-Nouvelle	NA	1	July	Summer	500	Sticky traps	Rioux et al., 1971	141	1	141	3	NA	NA	NA	NA	NA	NA	NA
	146	1	Rioux, J-A.; Croset, H.; Houin, R.; Papierok, B.; Tour, S.	1971	Observations sur les hauteurs de vol de Phlebotomus ariasi Tonnoir, 1921	France	146	Sergentomyia minuta	Sergentomyia minuta	Hérault	Phlebotomus perniciosus	Phlebotomus ariasi	Sergentomyia minuta	NA	NA	NA	NA	Abundance	1965	Hérault	Hérault	Hérault	NA	NA	NA	NA	La Borie-Nouvelle	NA	1	July	Summer	500	Sticky traps	Rioux et al., 1971	3	1	141	3	NA	NA	NA	NA	NA	NA	NA
	146	2	Rioux, J-A.; Croset, H.; Houin, R.; Papierok, B.; Tour, S.	1971	Observations sur les hauteurs de vol de Phlebotomus ariasi Tonnoir, 1921	France	146_2	Phlebotomus ariasi	Phlebotomus ariasi	Hérault	Phlebotomus ariasi	NA	NA	NA	NA	NA	NA	Abundance	1967-1970	Hérault	NA	NA	NA	NA	NA	NA	La Borie-Nouvelle	NA	11, 15-21	July	Summer	500	Sticky traps	Rioux et al., 1971	313, 593-2125	313, 593-2125	NA	NA	NA	NA	NA	NA	NA	NA	NA
	147	1	Rioux, J-A.; Croset, H.; Maistre, M.	1974	Un cas de gynandromorphisme chez Sergentomya minuta (Rondani, 1843) (Diptera-Psychodidae)	France	147	Phlebotomus ariasi	Phlebotomus ariasi	Gard	Phlebotomus ariasi	Phlebotomus perniciosus	Sergentomyia minuta	NA	NA	NA	NA	Abundance	1971	Gard	Gard	Gard	NA	NA	NA	NA	Avèze, Montdardier	NA	21	July-August	Summer	380	Sticky traps	Rioux et al., 1974	12	12	1	165	NA	NA	NA	NA	NA	NA	NA
	147	1	Rioux, J-A.; Croset, H.; Maistre, M.	1974	Un cas de gynandromorphisme chez Sergentomya minuta (Rondani, 1843) (Diptera-Psychodidae)	France	147	Phlebotomus perniciosus	Phlebotomus perniciosus	Gard	Phlebotomus ariasi	Phlebotomus perniciosus	Sergentomyia minuta	NA	NA	NA	NA	Abundance	1971	Gard	Gard	Gard	NA	NA	NA	NA	Avèze, Montdardier	NA	21	July-August	Summer	380	Sticky traps	Rioux et al., 1974	1	12	1	165	NA	NA	NA	NA	NA	NA	NA
	147	1	Rioux, J-A.; Croset, H.; Maistre, M.	1974	Un cas de gynandromorphisme chez Sergentomya minuta (Rondani, 1843) (Diptera-Psychodidae)	France	147	Sergentomyia minuta	Sergentomyia minuta	Gard	Phlebotomus ariasi	Phlebotomus perniciosus	Sergentomyia minuta	NA	NA	NA	NA	Abundance	1971	Gard	Gard	Gard	NA	NA	NA	NA	Avèze, Montdardier	NA	21	July-August	Summer	380	Sticky traps	Rioux et al., 1974	165	12	1	165	NA	NA	NA	NA	NA	NA	NA
Verif distrib france	149	1	Rioux, J-A.; Golvan, Y.; Croset, H.; Tour, S.; Houin, R.; Abonnenc, Emile; Petitdidier, M.; Vollhardt, Y.; Dedet, J.P.; Albaret, J.L.; Lanotte, G.; Quilici, M.; Martini-Dumas, A.; Maistre, M.; Brès, A.; Roviralta, T.; Vila, F.	1969	Épidémiologie des leishmanioses dans le Sud de la France	France	149	Phlebotomus perniciosus	Phlebotomus perniciosus	Hérault (1962-1966), Aude (1962, 1964), Ariège (1962), Pyrénées-Orientales (1962, 1964), Tarn (1963), Haute-Garonne (1964-1965), Alpes-de-Haute-Provence (1969), Gard (1969)	Phlebotomus perniciosus	Phlebotomus ariasl	Phlebotomus mascittii	Sergentomyia minuta	Phlebotomus papatasi	NA	NA	Presence	1961-1968	Hérault (1962-1966), Aude (1962, 1964), Ariège (1962), Pyrénées-Orientales (1962, 1964), Tarn (1963), Haute-Garonne (1964-1965), Alpes-de-Haute-Provence (1969), Gard (1969)	Hérault (1962-1968), Aude (1962, 1964), Ariège (1962), Pyrénées-Orientales (1962, 1964), Tarn (1963), Haute-Garonne (1964-1965), Ardèche (1969), Alpes-de-Haute-Provence (1969), Drôme (1969), Gard (1969), Hautes-Alpes (1969), Lozère (1965), Var (1969), Vaucluse (1969)	Hérault (1963-1966), Tarn (1963), Haute-Garonne (1965), Gard (1969), Var (1969)	Hérault (1963-1967), Tarn (1963), Pyrénées-Orientales (1964), Aude (1964), Haute-Garonne (1964-1965), Ardèche (1969), Gard (1969), Lozère (1969), Pyrénées-Orientales (1969), Var (1969)	Hérault (1969)	NA	NA	Numerous locality for every department	NA	NA	January-December	Winter, Spring, Summer, Autumn	50-1230	Manual capture, Sticky traps, CDC Light-traps, New-Jersey mosquito traps, Nets-traps	Rioux et al., 1969	NA	NA	NA	NA	NA	NA	NA	NA	NA	NA	NA
	149	1	Rioux, J-A.; Golvan, Y.; Croset, H.; Tour, S.; Houin, R.; Abonnenc, Emile; Petitdidier, M.; Vollhardt, Y.; Dedet, J.P.; Albaret, J.L.; Lanotte, G.; Quilici, M.; Martini-Dumas, A.; Maistre, M.; Brès, A.; Roviralta, T.; Vila, F.	1969	Épidémiologie des leishmanioses dans le Sud de la France	France	149	Phlebotomus ariasi	Phlebotomus ariasi	Hérault (1962-1968), Aude (1962, 1964), Ariège (1962), Pyrénées-Orientales (1962, 1964), Tarn (1963), Haute-Garonne (1964-1965), Ardèche (1969), Alpes-de-Haute-Provence (1969), Drôme (1969), Gard (1969), Hautes-Alpes (1969), Lozère (1965), Var (1969), Vaucluse (1969)	Phlebotomus perniciosus	Phlebotomus ariasl	Phlebotomus mascittii	Sergentomyia minuta	Phlebotomus papatasi	NA	NA	Presence	1961-1968	Hérault (1962-1966), Aude (1962, 1964), Ariège (1962), Pyrénées-Orientales (1962, 1964), Tarn (1963), Haute-Garonne (1964-1965), Alpes-de-Haute-Provence (1969), Gard (1969)	Hérault (1962-1968), Aude (1962, 1964), Ariège (1962), Pyrénées-Orientales (1962, 1964), Tarn (1963), Haute-Garonne (1964-1965), Ardèche (1969), Alpes-de-Haute-Provence (1969), Drôme (1969), Gard (1969), Hautes-Alpes (1969), Lozère (1965), Var (1969), Vaucluse (1969)	Hérault (1963-1966), Tarn (1963), Haute-Garonne (1965), Gard (1969), Var (1969)	Hérault (1963-1967), Tarn (1963), Pyrénées-Orientales (1964), Aude (1964), Haute-Garonne (1964-1965), Ardèche (1969), Gard (1969), Lozère (1969), Pyrénées-Orientales (1969), Var (1969)	Hérault (1969)	NA	NA	Numerous locality for every department	NA	NA	January-December	Winter, Spring, Summer, Autumn	50-1230	Manual capture, Sticky traps, CDC Light-traps, New-Jersey mosquito traps, Nets-traps	Rioux et al., 1969	NA	NA	NA	NA	NA	NA	NA	NA	NA	NA	NA
	149	1	Rioux, J-A.; Golvan, Y.; Croset, H.; Tour, S.; Houin, R.; Abonnenc, Emile; Petitdidier, M.; Vollhardt, Y.; Dedet, J.P.; Albaret, J.L.; Lanotte, G.; Quilici, M.; Martini-Dumas, A.; Maistre, M.; Brès, A.; Roviralta, T.; Vila, F.	1969	Épidémiologie des leishmanioses dans le Sud de la France	France	149	Phlebotomus mascittii	Phlebotomus mascittii	Hérault (1963-1966), Tarn (1963), Haute-Garonne (1965), Gard (1969), Var (1969)	Phlebotomus perniciosus	Phlebotomus ariasl	Phlebotomus mascittii	Sergentomyia minuta	Phlebotomus papatasi	NA	NA	Presence	1961-1968	Hérault (1962-1966), Aude (1962, 1964), Ariège (1962), Pyrénées-Orientales (1962, 1964), Tarn (1963), Haute-Garonne (1964-1965), Alpes-de-Haute-Provence (1969), Gard (1969)	Hérault (1962-1968), Aude (1962, 1964), Ariège (1962), Pyrénées-Orientales (1962, 1964), Tarn (1963), Haute-Garonne (1964-1965), Ardèche (1969), Alpes-de-Haute-Provence (1969), Drôme (1969), Gard (1969), Hautes-Alpes (1969), Lozère (1965), Var (1969), Vaucluse (1969)	Hérault (1963-1966), Tarn (1963), Haute-Garonne (1965), Gard (1969), Var (1969)	Hérault (1963-1967), Tarn (1963), Pyrénées-Orientales (1964), Aude (1964), Haute-Garonne (1964-1965), Ardèche (1969), Gard (1969), Lozère (1969), Pyrénées-Orientales (1969), Var (1969)	Hérault (1969)	NA	NA	Numerous locality for every department	NA	NA	January-December	Winter, Spring, Summer, Autumn	50-1230	Manual capture, Sticky traps, CDC Light-traps, New-Jersey mosquito traps, Nets-traps	Rioux et al., 1969	NA	NA	NA	NA	NA	NA	NA	NA	NA	NA	NA
	149	1	Rioux, J-A.; Golvan, Y.; Croset, H.; Tour, S.; Houin, R.; Abonnenc, Emile; Petitdidier, M.; Vollhardt, Y.; Dedet, J.P.; Albaret, J.L.; Lanotte, G.; Quilici, M.; Martini-Dumas, A.; Maistre, M.; Brès, A.; Roviralta, T.; Vila, F.	1969	Épidémiologie des leishmanioses dans le Sud de la France	France	149	Sergentomyia minuta	Sergentomyia minuta	Hérault (1963-1967), Tarn (1963), Pyrénées-Orientales (1964), Aude (1964), Haute-Garonne (1964-1965), Ardèche (1969), Gard (1969), Lozère (1969), Pyrénées-Orientales (1969), Var (1969)	Phlebotomus perniciosus	Phlebotomus ariasl	Phlebotomus mascittii	Sergentomyia minuta	Phlebotomus papatasi	NA	NA	Presence	1961-1968	Hérault (1962-1966), Aude (1962, 1964), Ariège (1962), Pyrénées-Orientales (1962, 1964), Tarn (1963), Haute-Garonne (1964-1965), Alpes-de-Haute-Provence (1969), Gard (1969)	Hérault (1962-1968), Aude (1962, 1964), Ariège (1962), Pyrénées-Orientales (1962, 1964), Tarn (1963), Haute-Garonne (1964-1965), Ardèche (1969), Alpes-de-Haute-Provence (1969), Drôme (1969), Gard (1969), Hautes-Alpes (1969), Lozère (1965), Var (1969), Vaucluse (1969)	Hérault (1963-1966), Tarn (1963), Haute-Garonne (1965), Gard (1969), Var (1969)	Hérault (1963-1967), Tarn (1963), Pyrénées-Orientales (1964), Aude (1964), Haute-Garonne (1964-1965), Ardèche (1969), Gard (1969), Lozère (1969), Pyrénées-Orientales (1969), Var (1969)	Hérault (1969)	NA	NA	Numerous locality for every department	NA	NA	January-December	Winter, Spring, Summer, Autumn	50-1230	Manual capture, Sticky traps, CDC Light-traps, New-Jersey mosquito traps, Nets-traps	Rioux et al., 1969	NA	NA	NA	NA	NA	NA	NA	NA	NA	NA	NA
	149	1	Rioux, J-A.; Golvan, Y.; Croset, H.; Tour, S.; Houin, R.; Abonnenc, Emile; Petitdidier, M.; Vollhardt, Y.; Dedet, J.P.; Albaret, J.L.; Lanotte, G.; Quilici, M.; Martini-Dumas, A.; Maistre, M.; Brès, A.; Roviralta, T.; Vila, F.	1969	Épidémiologie des leishmanioses dans le Sud de la France	France	149	Phlebotomus papatasi	Phlebotomus papatasi	Hérault (1969)	Phlebotomus perniciosus	Phlebotomus ariasl	Phlebotomus mascittii	Sergentomyia minuta	Phlebotomus papatasi	NA	NA	Presence	1961-1968	Hérault (1962-1966), Aude (1962, 1964), Ariège (1962), Pyrénées-Orientales (1962, 1964), Tarn (1963), Haute-Garonne (1964-1965), Alpes-de-Haute-Provence (1969), Gard (1969)	Hérault (1962-1968), Aude (1962, 1964), Ariège (1962), Pyrénées-Orientales (1962, 1964), Tarn (1963), Haute-Garonne (1964-1965), Ardèche (1969), Alpes-de-Haute-Provence (1969), Drôme (1969), Gard (1969), Hautes-Alpes (1969), Lozère (1965), Var (1969), Vaucluse (1969)	Hérault (1963-1966), Tarn (1963), Haute-Garonne (1965), Gard (1969), Var (1969)	Hérault (1963-1967), Tarn (1963), Pyrénées-Orientales (1964), Aude (1964), Haute-Garonne (1964-1965), Ardèche (1969), Gard (1969), Lozère (1969), Pyrénées-Orientales (1969), Var (1969)	Hérault (1969)	NA	NA	Numerous locality for every department	NA	NA	January-December	Winter, Spring, Summer, Autumn	50-1230	Manual capture, Sticky traps, CDC Light-traps, New-Jersey mosquito traps, Nets-traps	Rioux et al., 1969	NA	NA	NA	NA	NA	NA	NA	NA	NA	NA	NA
	151	1	Rioux, J-A.; Houin, Rene; Baudouy, J.; Croset, H.; Tour, S.	1970	Presence en Corse de Phlebotomus (Paraphlebotomus) sergenti Parrot, 1917	France	151	Phlebotomus perniciosus	Phlebotomus perniciosus	Corsica	Phlebotomus perniciosus	Phlebotomus mascittii	Phlebotomus sergenti	Sergentomyia minuta	NA	NA	NA	Abundance	1969	Corsica	Corsica	Corsica	Corsica	NA	NA	NA	114 stations in Corsica	NA	22	August	Summer	250-770	Sticky traps	Rioux et al., 1970	912 / 3917 (23.3%)	912 / 3917 (23.3%)	42 / 3917 (1.1%)	67 / 3917 (1.7%)	2895 / 3917 (73.9%)	NA	NA	NA	NA	NA	NA
	151	1	Rioux, J-A.; Houin, Rene; Baudouy, J.; Croset, H.; Tour, S.	1970	Presence en Corse de Phlebotomus (Paraphlebotomus) sergenti Parrot, 1917	France	151	Phlebotomus mascittii	Phlebotomus mascittii	Corsica	Phlebotomus perniciosus	Phlebotomus mascittii	Phlebotomus sergenti	Sergentomyia minuta	NA	NA	NA	Abundance	1969	Corsica	Corsica	Corsica	Corsica	NA	NA	NA	114 stations in Corsica	NA	22	August	Summer	250-770	Sticky traps	Rioux et al., 1970	42 / 3917 (1.1%)	912 / 3917 (23.3%)	42 / 3917 (1.1%)	67 / 3917 (1.7%)	2895 / 3917 (73.9%)	NA	NA	NA	NA	NA	NA
	151	1	Rioux, J-A.; Houin, Rene; Baudouy, J.; Croset, H.; Tour, S.	1970	Presence en Corse de Phlebotomus (Paraphlebotomus) sergenti Parrot, 1917	France	151	Phlebotomus sergenti	Phlebotomus sergenti	Corsica	Phlebotomus perniciosus	Phlebotomus mascittii	Phlebotomus sergenti	Sergentomyia minuta	NA	NA	NA	Abundance	1969	Corsica	Corsica	Corsica	Corsica	NA	NA	NA	114 stations in Corsica	NA	22	August	Summer	250-770	Sticky traps	Rioux et al., 1970	67 / 3917 (1.7%)	912 / 3917 (23.3%)	42 / 3917 (1.1%)	67 / 3917 (1.7%)	2895 / 3917 (73.9%)	NA	NA	NA	NA	NA	NA
	151	1	Rioux, J-A.; Houin, Rene; Baudouy, J.; Croset, H.; Tour, S.	1970	Presence en Corse de Phlebotomus (Paraphlebotomus) sergenti Parrot, 1917	France	151	Sergentomyia minuta	Sergentomyia minuta	Corsica	Phlebotomus perniciosus	Phlebotomus mascittii	Phlebotomus sergenti	Sergentomyia minuta	NA	NA	NA	Abundance	1969	Corsica	Corsica	Corsica	Corsica	NA	NA	NA	114 stations in Corsica	NA	22	August	Summer	250-770	Sticky traps	Rioux et al., 1970	2895 / 3917 (73.9%)	912 / 3917 (23.3%)	42 / 3917 (1.1%)	67 / 3917 (1.7%)	2895 / 3917 (73.9%)	NA	NA	NA	NA	NA	NA
	153	1	Rioux, J-A.; Jarry, D.; Maazoun, R.; Wallbanks, K.	1982	Confirmation de l'existence en France continentale de Phlebotomus sergenti Parrot, 1917	France	153	Phlebotomus perniciosus	Phlebotomus perniciosus	Pyrénées-Orientales	Phlebotomus perniciosus	Phlebotomus ariasi	Phlebotomus mascittii	Phlebotomus sergenti	Sergentomyia minuta	NA	NA	Abundance	1981	Pyrénées-Orientales	Pyrénées-Orientales	Pyrénées-Orientales	Pyrénées-Orientales	Pyrénées-Orientales	NA	NA	Calmeilles	47,300 lat. N, 0,375 longit. O	14	August	Summer	500	Sticky traps	Rioux et al., 1982	8 / 80 (10%)	8 / 80 (10%)	42 / 80 (52.5%)	2 / 80 (2.5%)	2 / 80 (2.5%)	26 / 80 (32.5%)	NA	NA	NA	NA	NA
	153	1	Rioux, J-A.; Jarry, D.; Maazoun, R.; Wallbanks, K.	1982	Confirmation de l'existence en France continentale de Phlebotomus sergenti Parrot, 1917	France	153	Phlebotomus ariasi	Phlebotomus ariasi	Pyrénées-Orientales	Phlebotomus perniciosus	Phlebotomus ariasi	Phlebotomus mascittii	Phlebotomus sergenti	Sergentomyia minuta	NA	NA	Abundance	1981	Pyrénées-Orientales	Pyrénées-Orientales	Pyrénées-Orientales	Pyrénées-Orientales	Pyrénées-Orientales	NA	NA	Calmeilles	47,300 lat. N, 0,375 longit. O	14	August	Summer	500	Sticky traps	Rioux et al., 1982	42 / 80 (52.5%)	8 / 80 (10%)	42 / 80 (52.5%)	2 / 80 (2.5%)	2 / 80 (2.5%)	26 / 80 (32.5%)	NA	NA	NA	NA	NA
	153	1	Rioux, J-A.; Jarry, D.; Maazoun, R.; Wallbanks, K.	1982	Confirmation de l'existence en France continentale de Phlebotomus sergenti Parrot, 1917	France	153	Phlebotomus mascittii	Phlebotomus mascittii	Pyrénées-Orientales	Phlebotomus perniciosus	Phlebotomus ariasi	Phlebotomus mascittii	Phlebotomus sergenti	Sergentomyia minuta	NA	NA	Abundance	1981	Pyrénées-Orientales	Pyrénées-Orientales	Pyrénées-Orientales	Pyrénées-Orientales	Pyrénées-Orientales	NA	NA	Calmeilles	47,300 lat. N, 0,375 longit. O	14	August	Summer	500	Sticky traps	Rioux et al., 1982	2 / 80 (2.5%)	8 / 80 (10%)	42 / 80 (52.5%)	2 / 80 (2.5%)	2 / 80 (2.5%)	26 / 80 (32.5%)	NA	NA	NA	NA	NA
	153	1	Rioux, J-A.; Jarry, D.; Maazoun, R.; Wallbanks, K.	1982	Confirmation de l'existence en France continentale de Phlebotomus sergenti Parrot, 1917	France	153	Phlebotomus sergenti	Phlebotomus sergenti	Pyrénées-Orientales	Phlebotomus perniciosus	Phlebotomus ariasi	Phlebotomus mascittii	Phlebotomus sergenti	Sergentomyia minuta	NA	NA	Abundance	1981	Pyrénées-Orientales	Pyrénées-Orientales	Pyrénées-Orientales	Pyrénées-Orientales	Pyrénées-Orientales	NA	NA	Calmeilles	47,300 lat. N, 0,375 longit. O	14	August	Summer	500	Sticky traps	Rioux et al., 1982	2 / 80 (2.5%)	8 / 80 (10%)	42 / 80 (52.5%)	2 / 80 (2.5%)	2 / 80 (2.5%)	26 / 80 (32.5%)	NA	NA	NA	NA	NA
	153	1	Rioux, J-A.; Jarry, D.; Maazoun, R.; Wallbanks, K.	1982	Confirmation de l'existence en France continentale de Phlebotomus sergenti Parrot, 1917	France	153	Sergentomyia minuta	Sergentomyia minuta	Pyrénées-Orientales	Phlebotomus perniciosus	Phlebotomus ariasi	Phlebotomus mascittii	Phlebotomus sergenti	Sergentomyia minuta	NA	NA	Abundance	1981	Pyrénées-Orientales	Pyrénées-Orientales	Pyrénées-Orientales	Pyrénées-Orientales	Pyrénées-Orientales	NA	NA	Calmeilles	47,300 lat. N, 0,375 longit. O	14	August	Summer	500	Sticky traps	Rioux et al., 1982	26 / 80 (32.5%)	8 / 80 (10%)	42 / 80 (52.5%)	2 / 80 (2.5%)	2 / 80 (2.5%)	26 / 80 (32.5%)	NA	NA	NA	NA	NA
	152	1	Rioux, J-A.; Jarry, Daniel; Lanotte, Geneviève; Maazoun, R.; Killick-Kendrick, R.	1984	Écologie des leishmanioses dans le sud de la France. 18. Identification enzymatique de Leishmania infantum Nicolle, 1908, isolé de Phlebotomus ariasi Tonnoir, 1921 spontanément infesté en Cevennes	France	152	Phlebotomus ariasi	Phlebotomus ariasi	Gard	Phlebotomus ariasi	NA	NA	NA	NA	NA	NA	Abundance	1982	Gard	NA	NA	NA	NA	NA	NA	Mas d’Arboux	L. 48.863 G, l. 1.490 GE	2	July-August	Summer	320	CDC Light-traps	Rioux et al., 1984	187	187	NA	NA	NA	NA	NA	NA	Abundance	Leishmania infantum	1,6 % vector infested
	154	1	Rioux, J-A.; Killick-Kendrick, R.; Leaney, A.; Turner, D.; Bailly, M.; Young, C.	1979	Écologie des leishmanioses dans le Sud de la France. 12. Dispersion horizontale de Phlebotomus ariasi Tonnoir, 1921. Expériences préliminaires	France	154	Phlebotomus ariasi	Phlebotomus ariasi	Gard	Phlebotomus ariasi	NA	NA	NA	NA	NA	NA	Abundance	1977-1978	Gard	NA	NA	NA	NA	NA	NA	Roquedur	NA	2, 3	July-August	Summer	320-450	CDC Light-traps	Rioux et al., 1979	705, 1299	705, 1299	NA	NA	NA	NA	NA	NA	NA	NA	NA
	155	1	Rioux, J-A.; Killick-Kendrick, R.; Perieres, José; Turner, D.; Lanotte, Geneviève	1980	Écologie des leishmanioses dans le sud de la France. 13. Les sites de "flanc de coteau", biotopes de transmission privilégiés de la leishmaniose viscérale en Cévennes	France	155	Phlebotomus perniciosus	Phlebotomus perniciosus	Gard	Phlebotomus perniciosus	Phlebotomus ariasi	Phlebotomus mascittii	Sergentomyia minuta	NA	NA	NA	Abundance	1977	Gard	Gard	Gard	Gard	NA	NA	NA	Coularou, Le Vernet, Roquedur-le-Haut, Laumède, La Place, La Salle, Figaret, Piécourt, Saint-Julien-de-la-Nef	l1,500 : L 48,850 - l 1,417 : L 48,870	142	May-October	Spring, Summer, Autumn	165-600	Sticky traps	Rioux et al., 1980	13 / 5050 (0.3%)	13 / 5050 (0.3%)	4355 / 5050 (86.2%)	6 / 5050 (0.1%)	676 / 5050 (13.4%)	NA	NA	NA	NA	NA	NA
	155	1	Rioux, J-A.; Killick-Kendrick, R.; Perieres, José; Turner, D.; Lanotte, Geneviève	1980	Écologie des leishmanioses dans le sud de la France. 13. Les sites de "flanc de coteau", biotopes de transmission privilégiés de la leishmaniose viscérale en Cévennes	France	155	Phlebotomus ariasi	Phlebotomus ariasi	Gard	Phlebotomus perniciosus	Phlebotomus ariasi	Phlebotomus mascittii	Sergentomyia minuta	NA	NA	NA	Abundance	1977	Gard	Gard	Gard	Gard	NA	NA	NA	Coularou, Le Vernet, Roquedur-le-Haut, Laumède, La Place, La Salle, Figaret, Piécourt, Saint-Julien-de-la-Nef	l1,500 : L 48,850 - l 1,417 : L 48,870	142	May-October	Spring, Summer, Autumn	165-600	Sticky traps	Rioux et al., 1980	4355 / 5050 (86.2%)	13 / 5050 (0.3%)	4355 / 5050 (86.2%)	6 / 5050 (0.1%)	676 / 5050 (13.4%)	NA	NA	NA	NA	NA	NA
	155	1	Rioux, J-A.; Killick-Kendrick, R.; Perieres, José; Turner, D.; Lanotte, Geneviève	1980	Écologie des leishmanioses dans le sud de la France. 13. Les sites de "flanc de coteau", biotopes de transmission privilégiés de la leishmaniose viscérale en Cévennes	France	155	Phlebotomus mascittii	Phlebotomus mascittii	Gard	Phlebotomus perniciosus	Phlebotomus ariasi	Phlebotomus mascittii	Sergentomyia minuta	NA	NA	NA	Abundance	1977	Gard	Gard	Gard	Gard	NA	NA	NA	Coularou, Le Vernet, Roquedur-le-Haut, Laumède, La Place, La Salle, Figaret, Piécourt, Saint-Julien-de-la-Nef	l1,500 : L 48,850 - l 1,417 : L 48,870	142	May-October	Spring, Summer, Autumn	165-600	Sticky traps	Rioux et al., 1980	6 / 5050 (0.1%)	13 / 5050 (0.3%)	4355 / 5050 (86.2%)	6 / 5050 (0.1%)	676 / 5050 (13.4%)	NA	NA	NA	NA	NA	NA
	155	1	Rioux, J-A.; Killick-Kendrick, R.; Perieres, José; Turner, D.; Lanotte, Geneviève	1980	Écologie des leishmanioses dans le sud de la France. 13. Les sites de "flanc de coteau", biotopes de transmission privilégiés de la leishmaniose viscérale en Cévennes	France	155	Sergentomyia minuta	Sergentomyia minuta	Gard	Phlebotomus perniciosus	Phlebotomus ariasi	Phlebotomus mascittii	Sergentomyia minuta	NA	NA	NA	Abundance	1977	Gard	Gard	Gard	Gard	NA	NA	NA	Coularou, Le Vernet, Roquedur-le-Haut, Laumède, La Place, La Salle, Figaret, Piécourt, Saint-Julien-de-la-Nef	l1,500 : L 48,850 - l 1,417 : L 48,870	142	May-October	Spring, Summer, Autumn	165-600	Sticky traps	Rioux et al., 1980	676 / 5050 (13.4%)	13 / 5050 (0.3%)	4355 / 5050 (86.2%)	6 / 5050 (0.1%)	676 / 5050 (13.4%)	NA	NA	NA	NA	NA	NA
	157	1	Rioux, J-A.; Lanotte, Geneviève; Croset, H.; Dedet, Jean-Pierre	1972	Écologie des leishmanioses dans le sud de la France. 5. Pouvoir infestant comparé des diverses formes de Leishmaniose canine vis-à-vis de Phlebotomus ariasi Tonnoir, 1921	France	157	Phlebotomus ariasi	Phlebotomus ariasi	Hérault	Phlebotomus ariasi	NA	NA	NA	NA	NA	NA	Abundance	1971	Hérault	NA	NA	NA	NA	NA	NA	Borie-Nouvelle	NA	NA	July-August	Summer	NA	Manual capture	Rioux et al., 1972	500-1000	500-1000	NA	NA	NA	NA	NA	NA	NA	Leishmania infantum	4,6 % infested dogs in Ganges
	158	1	Rioux, J-A.; Lanotte, Geneviève; Perieres, José; Croset, H.	1973	Écologie des leishmanioses dans le sud de la France. 6. Première mention de l'infestation spontanée de Phlebotomus ariasi Tonnoir, 1921	France	158	Phlebotomus ariasi	Phlebotomus ariasi	Hérault	Phlebotomus ariasi	Phlebotomus perniciosus	NA	NA	NA	NA	NA	Abundance	1972	Hérault	NA	NA	NA	NA	NA	NA	Lodève	NA	4	August	Summer	NA	Manual capture	Rioux et al., 1973	12 (85.7%)	12 (85.7%)	2 (14.3%)	NA	NA	NA	NA	NA	Abundance	Leishmania infantum	2 Phlebotomus ariasi infected
	158	1	Rioux, J-A.; Lanotte, Geneviève; Perieres, José; Croset, H.	1973	Écologie des leishmanioses dans le sud de la France. 6. Première mention de l'infestation spontanée de Phlebotomus ariasi Tonnoir, 1921	France	158	Phlebotomus perniciosus	Phlebotomus perniciosus	Hérault	Phlebotomus ariasi	Phlebotomus perniciosus	NA	NA	NA	NA	NA	Abundance	1972	Hérault	NA	NA	NA	NA	NA	NA	Lodève	NA	4	August	Summer	NA	Manual capture	Rioux et al., 1973	2 (14.3%)	12 (85.7%)	2 (14.3%)	NA	NA	NA	NA	NA	Abundance	Leishmania infantum	2 Phlebotomus ariasi infected
	159	1	Rioux, J-A.; Lanotte, Geneviève; Pratlong, Francine; Dereure, Jacques; Jarry, Daniel; Moreno, G.; Killick-Kendrick, R.; Perieres, José; Guilard, E.; Belmonte, A.; Portus, M.	1985	La leishmaniose cutanée autochtone dans le Sud-Est de la France. Résultats d'une enquête éco-épidémiologique dans les Pyrénées-Orientales	France	159	Phlebotomus perniciosus	Phlebotomus perniciosus	Pyrénées-Orientales	Phlebotomus perniciosus	Phlebotomus ariasi	Phlebotomus mascittii	Phlebotomus sergenti	Sergentomyia minuta	NA	NA	Abundance	1983-1984	Pyrénées-Orientales	Pyrénées-Orientales	Pyrénées-Orientales	Pyrénées-Orientales	Pyrénées-Orientales	NA	NA	Banyuls-dels-Aspres, Passa, Ste Colombe, Terrats, Fourques, Tresserre , Montauriol, St-Génis-des-Fontaines, Laroque-des-Albères, Le Boulou, Villelongue-dels-Monts, Sorède, L'Ecluse, Montesquieu, St-Jean-Pla-de-Corts, Maureillas, Céret, Amélie-les-Bains, Arles-sur-Tech, Reynès, Le Tech, Montbolo, St-Laurent-de-Cerdans, Serralongue, Prats-de-Mollo, Corsavy, Coustouges, Montferrer, Lamanère, Taillet	NA	NA	August	Summer	100<>600	Sticky traps	Rioux et al., 1985	911 / 13231 (6.9%)	911 / 13231 (6.9%)	2667 / 13231 (20.2%)	3 / 13231 (0.02%)	6 / 13231 (0.05%)	10048 / 13231 (75.9%)	NA	NA	Abundance	Leishmania infantum	27 dogs infected on 2163 (1,2%)
	159	1	Rioux, J-A.; Lanotte, Geneviève; Pratlong, Francine; Dereure, Jacques; Jarry, Daniel; Moreno, G.; Killick-Kendrick, R.; Perieres, José; Guilard, E.; Belmonte, A.; Portus, M.	1985	La leishmaniose cutanée autochtone dans le Sud-Est de la France. Résultats d'une enquête éco-épidémiologique dans les Pyrénées-Orientales	France	159	Phlebotomus ariasi	Phlebotomus ariasi	Pyrénées-Orientales	Phlebotomus perniciosus	Phlebotomus ariasi	Phlebotomus mascittii	Phlebotomus sergenti	Sergentomyia minuta	NA	NA	Abundance	1983-1984	Pyrénées-Orientales	Pyrénées-Orientales	Pyrénées-Orientales	Pyrénées-Orientales	Pyrénées-Orientales	NA	NA	Banyuls-dels-Aspres, Passa, Ste Colombe, Terrats, Fourques, Tresserre , Montauriol, St-Génis-des-Fontaines, Laroque-des-Albères, Le Boulou, Villelongue-dels-Monts, Sorède, L'Ecluse, Montesquieu, St-Jean-Pla-de-Corts, Maureillas, Céret, Amélie-les-Bains, Arles-sur-Tech, Reynès, Le Tech, Montbolo, St-Laurent-de-Cerdans, Serralongue, Prats-de-Mollo, Corsavy, Coustouges, Montferrer, Lamanère, Taillet	NA	NA	August	Summer	100<>600	Sticky traps	Rioux et al., 1985	2667 / 13231 (20.2%)	911 / 13231 (6.9%)	2667 / 13231 (20.2%)	3 / 13231 (0.02%)	6 / 13231 (0.05%)	10048 / 13231 (75.9%)	NA	NA	Abundance	Leishmania infantum	27 dogs infected on 2163 (1,2%)
	159	1	Rioux, J-A.; Lanotte, Geneviève; Pratlong, Francine; Dereure, Jacques; Jarry, Daniel; Moreno, G.; Killick-Kendrick, R.; Perieres, José; Guilard, E.; Belmonte, A.; Portus, M.	1985	La leishmaniose cutanée autochtone dans le Sud-Est de la France. Résultats d'une enquête éco-épidémiologique dans les Pyrénées-Orientales	France	159	Phlebotomus mascittii	Phlebotomus mascittii	Pyrénées-Orientales	Phlebotomus perniciosus	Phlebotomus ariasi	Phlebotomus mascittii	Phlebotomus sergenti	Sergentomyia minuta	NA	NA	Abundance	1983-1984	Pyrénées-Orientales	Pyrénées-Orientales	Pyrénées-Orientales	Pyrénées-Orientales	Pyrénées-Orientales	NA	NA	Banyuls-dels-Aspres, Passa, Ste Colombe, Terrats, Fourques, Tresserre , Montauriol, St-Génis-des-Fontaines, Laroque-des-Albères, Le Boulou, Villelongue-dels-Monts, Sorède, L'Ecluse, Montesquieu, St-Jean-Pla-de-Corts, Maureillas, Céret, Amélie-les-Bains, Arles-sur-Tech, Reynès, Le Tech, Montbolo, St-Laurent-de-Cerdans, Serralongue, Prats-de-Mollo, Corsavy, Coustouges, Montferrer, Lamanère, Taillet	NA	NA	August	Summer	100<>600	Sticky traps	Rioux et al., 1985	3 / 13231 (0.02%)	911 / 13231 (6.9%)	2667 / 13231 (20.2%)	3 / 13231 (0.02%)	6 / 13231 (0.05%)	10048 / 13231 (75.9%)	NA	NA	Abundance	Leishmania infantum	27 dogs infected on 2163 (1,2%)
	159	1	Rioux, J-A.; Lanotte, Geneviève; Pratlong, Francine; Dereure, Jacques; Jarry, Daniel; Moreno, G.; Killick-Kendrick, R.; Perieres, José; Guilard, E.; Belmonte, A.; Portus, M.	1985	La leishmaniose cutanée autochtone dans le Sud-Est de la France. Résultats d'une enquête éco-épidémiologique dans les Pyrénées-Orientales	France	159	Phlebotomus sergenti	Phlebotomus sergenti	Pyrénées-Orientales	Phlebotomus perniciosus	Phlebotomus ariasi	Phlebotomus mascittii	Phlebotomus sergenti	Sergentomyia minuta	NA	NA	Abundance	1983-1984	Pyrénées-Orientales	Pyrénées-Orientales	Pyrénées-Orientales	Pyrénées-Orientales	Pyrénées-Orientales	NA	NA	Banyuls-dels-Aspres, Passa, Ste Colombe, Terrats, Fourques, Tresserre , Montauriol, St-Génis-des-Fontaines, Laroque-des-Albères, Le Boulou, Villelongue-dels-Monts, Sorède, L'Ecluse, Montesquieu, St-Jean-Pla-de-Corts, Maureillas, Céret, Amélie-les-Bains, Arles-sur-Tech, Reynès, Le Tech, Montbolo, St-Laurent-de-Cerdans, Serralongue, Prats-de-Mollo, Corsavy, Coustouges, Montferrer, Lamanère, Taillet	NA	NA	August	Summer	100<>600	Sticky traps	Rioux et al., 1985	6 / 13231 (0.05%)	911 / 13231 (6.9%)	2667 / 13231 (20.2%)	3 / 13231 (0.02%)	6 / 13231 (0.05%)	10048 / 13231 (75.9%)	NA	NA	Abundance	Leishmania infantum	27 dogs infected on 2163 (1,2%)
	159	1	Rioux, J-A.; Lanotte, Geneviève; Pratlong, Francine; Dereure, Jacques; Jarry, Daniel; Moreno, G.; Killick-Kendrick, R.; Perieres, José; Guilard, E.; Belmonte, A.; Portus, M.	1985	La leishmaniose cutanée autochtone dans le Sud-Est de la France. Résultats d'une enquête éco-épidémiologique dans les Pyrénées-Orientales	France	159	Sergentomyia minuta	Sergentomyia minuta	Pyrénées-Orientales	Phlebotomus perniciosus	Phlebotomus ariasi	Phlebotomus mascittii	Phlebotomus sergenti	Sergentomyia minuta	NA	NA	Abundance	1983-1984	Pyrénées-Orientales	Pyrénées-Orientales	Pyrénées-Orientales	Pyrénées-Orientales	Pyrénées-Orientales	NA	NA	Banyuls-dels-Aspres, Passa, Ste Colombe, Terrats, Fourques, Tresserre , Montauriol, St-Génis-des-Fontaines, Laroque-des-Albères, Le Boulou, Villelongue-dels-Monts, Sorède, L'Ecluse, Montesquieu, St-Jean-Pla-de-Corts, Maureillas, Céret, Amélie-les-Bains, Arles-sur-Tech, Reynès, Le Tech, Montbolo, St-Laurent-de-Cerdans, Serralongue, Prats-de-Mollo, Corsavy, Coustouges, Montferrer, Lamanère, Taillet	NA	NA	August	Summer	100<>600	Sticky traps	Rioux et al., 1985	10048 / 13231 (75.9%)	911 / 13231 (6.9%)	2667 / 13231 (20.2%)	3 / 13231 (0.02%)	6 / 13231 (0.05%)	10048 / 13231 (75.9%)	NA	NA	Abundance	Leishmania infantum	27 dogs infected on 2163 (1,2%)
	46	1	Rioux, JA; Houin, R; Leger, N; Croset, H; Deniau, M; Poinsot, S	1971	Nouvelles stations Corses de Phlebotomus sergenti Parrot, 1917	France	46	Phlebotomus perniciosus	Phlebotomus perniciosus	Corsica	Phlebotomus perniciosus	Phlebotomus mascitti	Phlebotomus sergenti	Sergentomyia minuta	NA	NA	NA	Abundance	1970	Corsica	Corsica	Corsica	Corsica	NA	NA	NA	Luri, Saint-Florent, Santo Pietro-di-tenda, Belgodere, Murato, Piedicroce, Cervione	NA	25	August-September	Summer	20-480	Sticky traps	Rioux et al., 1971	2138 / 11866 (19.4%)	2138 / 11866 (19.4%)	38 / 11866 (0.3%)	85 / 11866 (07%)	9440 / 11866 (79.6%)	NA	NA	NA	NA	NA	NA
	46	1	Rioux, JA; Houin, R; Leger, N; Croset, H; Deniau, M; Poinsot, S	1971	Nouvelles stations Corses de Phlebotomus sergenti Parrot, 1917	France	46	Phlebotomus mascitti	Phlebotomus mascittii	Corsica	Phlebotomus perniciosus	Phlebotomus mascitti	Phlebotomus sergenti	Sergentomyia minuta	NA	NA	NA	Abundance	1970	Corsica	Corsica	Corsica	Corsica	NA	NA	NA	Luri, Saint-Florent, Santo Pietro-di-tenda, Belgodere, Murato, Piedicroce, Cervione	NA	25	August-September	Summer	20-480	Sticky traps	Rioux et al., 1971	38 / 11866 (0.3%)	2138 / 11866 (19.4%)	38 / 11866 (0.3%)	85 / 11866 (07%)	9440 / 11866 (79.6%)	NA	NA	NA	NA	NA	NA
	46	1	Rioux, JA; Houin, R; Leger, N; Croset, H; Deniau, M; Poinsot, S	1971	Nouvelles stations Corses de Phlebotomus sergenti Parrot, 1917	France	46	Phlebotomus sergenti	Phlebotomus sergenti	Corsica	Phlebotomus perniciosus	Phlebotomus mascitti	Phlebotomus sergenti	Sergentomyia minuta	NA	NA	NA	Abundance	1970	Corsica	Corsica	Corsica	Corsica	NA	NA	NA	Luri, Saint-Florent, Santo Pietro-di-tenda, Belgodere, Murato, Piedicroce, Cervione	NA	25	August-September	Summer	20-480	Sticky traps	Rioux et al., 1971	85 / 11866 (07%)	2138 / 11866 (19.4%)	38 / 11866 (0.3%)	85 / 11866 (07%)	9440 / 11866 (79.6%)	NA	NA	NA	NA	NA	NA
	46	1	Rioux, JA; Houin, R; Leger, N; Croset, H; Deniau, M; Poinsot, S	1971	Nouvelles stations Corses de Phlebotomus sergenti Parrot, 1917	France	46	Sergentomyia minuta	Sergentomyia minuta	Corsica	Phlebotomus perniciosus	Phlebotomus mascitti	Phlebotomus sergenti	Sergentomyia minuta	NA	NA	NA	Abundance	1970	Corsica	Corsica	Corsica	Corsica	NA	NA	NA	Luri, Saint-Florent, Santo Pietro-di-tenda, Belgodere, Murato, Piedicroce, Cervione	NA	25	August-September	Summer	20-480	Sticky traps	Rioux et al., 1971	9440 / 11866 (79.6%)	2138 / 11866 (19.4%)	38 / 11866 (0.3%)	85 / 11866 (07%)	9440 / 11866 (79.6%)	NA	NA	NA	NA	NA	NA
	150	1	Rioux, Jean-A; Golvan, Yves-J; Houin, René; Deltour, Françoise	1962	Nouvelles stations françaises de Phlebotomus ariasi Tonnoir 1921, P. perniciosus Rondani 1843, P. mascitti Grassi 1908, et P. minutus Rondani 1843	France	150	Phlebotomus perniciosus	Phlebotomus perniciosus	Gard, Hérault, Pyrénées-Orientales, Aude	Phlebotomus perniciosus	Phlebotomus minutus	Phlebotomus mascittii	Phlebotomus ariasi	NA	NA	NA	Presence	1962	Gard, Hérault, Pyrénées-Orientales, Aude	Gard, Lozère	Gard, Hérault	Gard, Hérault, Aveyron, Aude, Ariège, Pyrénées-Orientales, Lozère	NA	NA	NA	Roquedur; Sumène; Le Mazel; Valleraugue; Pompignan, Cessenon; Saint-Pierre-de-la-Fage; Minerve; Brissac; Malibert; Causse-de-la-Selle, Villeneuve-de-Conflent, Gléon; Tuchan; Durban; Gorges-de-Pierrelys; Gorges-de-Saint-Georges, Cirque-des-Baumes, L'Oustalet, Roquefixade; Tarascon-sur-Ariège	NA	NA	July-August	Summer	NA	NA	Rioux et al., 1962	NA	NA	NA	NA	NA	NA	NA	NA	NA	NA	NA
	150	1	Rioux, Jean-A; Golvan, Yves-J; Houin, René; Deltour, Françoise	1962	Nouvelles stations françaises de Phlebotomus ariasi Tonnoir 1921, P. perniciosus Rondani 1843, P. mascitti Grassi 1908, et P. minutus Rondani 1843	France	150	Phlebotomus minutus	Sergentomyia minuta	Gard, Lozère	Phlebotomus perniciosus	Phlebotomus minutus	Phlebotomus mascittii	Phlebotomus ariasi	NA	NA	NA	Presence	1962	Gard, Hérault, Pyrénées-Orientales, Aude	Gard, Lozère	Gard, Hérault	Gard, Hérault, Aveyron, Aude, Ariège, Pyrénées-Orientales, Lozère	NA	NA	NA	Roquedur; Sumène; Le Mazel; Valleraugue; Pompignan, Cessenon; Saint-Pierre-de-la-Fage; Minerve; Brissac; Malibert; Causse-de-la-Selle, Villeneuve-de-Conflent, Gléon; Tuchan; Durban; Gorges-de-Pierrelys; Gorges-de-Saint-Georges, Cirque-des-Baumes, L'Oustalet, Roquefixade; Tarascon-sur-Ariège	NA	NA	July-August	Summer	NA	NA	Rioux et al., 1962	NA	NA	NA	NA	NA	NA	NA	NA	NA	NA	NA
	150	1	Rioux, Jean-A; Golvan, Yves-J; Houin, René; Deltour, Françoise	1962	Nouvelles stations françaises de Phlebotomus ariasi Tonnoir 1921, P. perniciosus Rondani 1843, P. mascitti Grassi 1908, et P. minutus Rondani 1843	France	150	Phlebotomus mascittii	Phlebotomus mascittii	Gard, Hérault	Phlebotomus perniciosus	Phlebotomus minutus	Phlebotomus mascittii	Phlebotomus ariasi	NA	NA	NA	Presence	1962	Gard, Hérault, Pyrénées-Orientales, Aude	Gard, Lozère	Gard, Hérault	Gard, Hérault, Aveyron, Aude, Ariège, Pyrénées-Orientales, Lozère	NA	NA	NA	Roquedur; Sumène; Le Mazel; Valleraugue; Pompignan, Cessenon; Saint-Pierre-de-la-Fage; Minerve; Brissac; Malibert; Causse-de-la-Selle, Villeneuve-de-Conflent, Gléon; Tuchan; Durban; Gorges-de-Pierrelys; Gorges-de-Saint-Georges, Cirque-des-Baumes, L'Oustalet, Roquefixade; Tarascon-sur-Ariège	NA	NA	July-August	Summer	NA	NA	Rioux et al., 1962	NA	NA	NA	NA	NA	NA	NA	NA	NA	NA	NA
	150	1	Rioux, Jean-A; Golvan, Yves-J; Houin, René; Deltour, Françoise	1962	Nouvelles stations françaises de Phlebotomus ariasi Tonnoir 1921, P. perniciosus Rondani 1843, P. mascitti Grassi 1908, et P. minutus Rondani 1843	France	150	Phlebotomus ariasi	Phlebotomus ariasi	Gard, Hérault, Aveyron, Aude, Ariège, Pyrénées-Orientales, Lozère	Phlebotomus perniciosus	Phlebotomus minutus	Phlebotomus mascittii	Phlebotomus ariasi	NA	NA	NA	Presence	1962	Gard, Hérault, Pyrénées-Orientales, Aude	Gard, Lozère	Gard, Hérault	Gard, Hérault, Aveyron, Aude, Ariège, Pyrénées-Orientales, Lozère	NA	NA	NA	Roquedur; Sumène; Le Mazel; Valleraugue; Pompignan, Cessenon; Saint-Pierre-de-la-Fage; Minerve; Brissac; Malibert; Causse-de-la-Selle, Villeneuve-de-Conflent, Gléon; Tuchan; Durban; Gorges-de-Pierrelys; Gorges-de-Saint-Georges, Cirque-des-Baumes, L'Oustalet, Roquefixade; Tarascon-sur-Ariège	NA	NA	July-August	Summer	NA	NA	Rioux et al., 1962	NA	NA	NA	NA	NA	NA	NA	NA	NA	NA	NA
	89	1	Ristocelli, A	1939	Présence à Melun (Seine-et-Marne) de Phlebotomus perniciosus	France	89	Phlebotomus perniciosus	Phlebotomus perniciosus	Seine-et-Marne	Phlebotomus perniciosus	NA	NA	NA	NA	NA	NA	Abundance	1936	Seine-et-Marne	NA	NA	NA	NA	NA	NA	Melun	NA	NA	July	Summer	NA	Manual capture	Ristorcelli, 1939	12	12	NA	NA	NA	NA	NA	NA	NA	NA	NA
	90	1	Ristorcelli, A	1936	Sur la présence à Toulouse de Phlebotomus perniciosus	France	90	Phlebotomus perniciosus	Phlebotomus perniciosus	Haute-Garonne	Phlebotomus perniciosus	NA	NA	NA	NA	NA	NA	Presence	1936	Haute-Garonne	NA	NA	NA	NA	NA	NA	Toulouse	NA	1	August	Summer	NA	Manual capture	Ristorcelli, 1936	NA	NA	NA	NA	NA	NA	NA	NA	NA	NA	NA
	222	1	Rossi, P	1926	Contribution ä l’étude du phlébotome en Aunis	France	222	Phlebotomus perniciosus	Phlebotomus perniciosus	Charente-Maritime	Phlebotomus perniciosus	NA	NA	NA	NA	NA	NA	Presence	1926	Charente-Maritime	NA	NA	NA	NA	NA	NA	la Rochelle	NA	NA	June-September	Summer	NA	Manual capture	Rossi, 1926	NA	NA	NA	NA	NA	NA	NA	NA	NA	NA	NA
	163	1	Rossi, P	1935	Sur la présence de Phlebotomus perniciosus à Mâcon	France	163	Phlebotomus perniciosus	Phlebotomus perniciosus	Saône-et-Loire	Phlebotomus perniciosus	NA	NA	NA	NA	NA	NA	Presence	1928-1934	Saône-et-Loire	NA	NA	NA	NA	NA	NA	Mâcon	NA	NA	NA	Summer	NA	Manual capture	Rossi, 1935	NA	NA	NA	NA	NA	NA	NA	NA	NA	NA	NA
	164	1	Schaffner, Francis	2023	Occurrence of Phlebotomus mascittii (Diptera: Psychodidae: Phlebotominae) in the Upper Rhine Valley of Alsace, France	France	164	Phlebotomus mascittii	Phlebotomus mascittii	Haut-Rhin, Bas-Rhin	Phlebotomus mascittii	NA	NA	NA	NA	NA	NA	Abundance	2009, 2011, 2018	Haut-Rhin, Bas-Rhin	NA	NA	NA	NA	NA	NA	Colmar, Sélestat	NA	263	July-August	Summer	NA	Sticky traps, CDC Light-traps	Schaffner, 2023	4, 2	4, 2	NA	NA	NA	NA	NA	NA	NA	NA	NA
	166	1	Senevet, G	1935	Phlebotomus perniciosus en France	France	166	Phlebotomus perniciosus	Phlebotomus perniciosus	Lot (1937), Dordogne (1932)	Phlebotomus perniciosus	NA	NA	NA	NA	NA	NA	Presence	1932, 1937	Lot (1937), Dordogne (1932)	NA	NA	NA	NA	NA	NA	Luzech, Cubjac	NA	NA	August	Summer	NA	Manual capture	Senevet, 1935	NA	NA	NA	NA	NA	NA	NA	NA	NA	NA	NA
	224	1	Sicart, M	1954	Récoltes de Phlébotomes en France	France	224	Phlebotomus perniciosus	Phlebotomus perniciosus	Haute-Garonne (1951, 1953), Gard (1951), Dordogne (1954), Seine-et-Marne (1954)	Phlebolomus perniciosus	Phlebotomus papataci	Phlebotomus minutus	Phlebotomus larroussei	NA	NA	NA	Abundance	1951, 1953-1954	Haute-Garonne (1951, 1953), Gard (1951), Dordogne (1954), Seine-et-Marne (1954)	Gard (1951)	Gard (1951)	Aveyron (1951)	NA	NA	NA	Toulouse, Saint-Jean-du-Gard, Montaut d'Issigeac, Champagne-sur-Seine, Belmont-sur-Rance	NA	NA	August	Summer	NA	Manual capture	Sicart, 1954	2, 20, 11, 2	2, 20, 11, 2	4	1	2	NA	NA	NA	NA	NA	NA
	224	1	Sicart, M	1954	Récoltes de Phlébotomes en France	France	224	Phlebotomus papataci	Phlebotomus papatasi	Gard (1951)	Phlebolomus perniciosus	Phlebotomus papataci	Phlebotomus minutus	Phlebotomus larroussei	NA	NA	NA	Abundance	1951, 1953-1954	Haute-Garonne (1951, 1953), Gard (1951), Dordogne (1954), Seine-et-Marne (1954)	Gard (1951)	Gard (1951)	Aveyron (1951)	NA	NA	NA	Toulouse, Saint-Jean-du-Gard, Montaut d'Issigeac, Champagne-sur-Seine, Belmont-sur-Rance	NA	NA	August	Summer	NA	Manual capture	Sicart, 1954	4	2, 20, 11, 2	4	1	2	NA	NA	NA	NA	NA	NA
	224	1	Sicart, M	1954	Récoltes de Phlébotomes en France	France	224	Phlebotomus minutus	Sergentomyia minuta	Gard (1951)	Phlebolomus perniciosus	Phlebotomus papataci	Phlebotomus minutus	Phlebotomus larroussei	NA	NA	NA	Abundance	1951, 1953-1954	Haute-Garonne (1951, 1953), Gard (1951), Dordogne (1954), Seine-et-Marne (1954)	Gard (1951)	Gard (1951)	Aveyron (1951)	NA	NA	NA	Toulouse, Saint-Jean-du-Gard, Montaut d'Issigeac, Champagne-sur-Seine, Belmont-sur-Rance	NA	NA	August	Summer	NA	Manual capture	Sicart, 1954	1	2, 20, 11, 2	4	1	2	NA	NA	NA	NA	NA	NA
	224	1	Sicart, M	1954	Récoltes de Phlébotomes en France	France	224	Phlebotomus larroussei	Phlebotomus mascittii	Aveyron (1951)	Phlebolomus perniciosus	Phlebotomus papataci	Phlebotomus minutus	Phlebotomus larroussei	NA	NA	NA	Abundance	1951, 1953-1954	Haute-Garonne (1951, 1953), Gard (1951), Dordogne (1954), Seine-et-Marne (1954)	Gard (1951)	Gard (1951)	Aveyron (1951)	NA	NA	NA	Toulouse, Saint-Jean-du-Gard, Montaut d'Issigeac, Champagne-sur-Seine, Belmont-sur-Rance	NA	NA	August	Summer	NA	Manual capture	Sicart, 1954	2	2, 20, 11, 2	4	1	2	NA	NA	NA	NA	NA	NA
Ph. legeri doit être considéré comme étant Ph. peniiciosiis, P. larroussei = mascitlii Phlebotoimis miniitiis var. parroti doit être considéré comme synonyme de Phlebolomiis initutliis Str. sensu.	91	1	Toumanoff, C; Chassignet, R	1954	Contribution à l'étude des phlébotomes en Corse	France	91	Phlebotomus minutus	Sergentomyia minuta	Corsica	Phlebotomus minutus	Phlebotomus perniciosus	Phlebotomus papatasii	Phlebotomus mascittii	NA	NA	NA	Abundance	1954	Corsica	Corsica	Corsica	Corsica	NA	NA	NA	Levatoggio, Sainte-Lucie-de-Moriani, Prunelli-de-Fiumorbo, Solenzara, Tiuccia, Prunelli	NA	NA	August-September	Summer	NA	Manual capture	Toumanoff and Chassignet, 1954	4	4	7	1	398	NA	NA	NA	NA	NA	NA
	91	1	Toumanoff, C; Chassignet, R	1954	Contribution à l'étude des phlébotomes en Corse	France	91	Phlebotomus perniciosus	Phlebotomus perniciosus	Corsica	Phlebotomus minutus	Phlebotomus perniciosus	Phlebotomus papatasii	Phlebotomus mascittii	NA	NA	NA	Abundance	1954	Corsica	Corsica	Corsica	Corsica	NA	NA	NA	Levatoggio, Sainte-Lucie-de-Moriani, Prunelli-de-Fiumorbo, Solenzara, Tiuccia, Prunelli	NA	NA	August-September	Summer	NA	Manual capture	Toumanoff and Chassignet, 1954	7	4	7	1	398	NA	NA	NA	NA	NA	NA
	91	1	Toumanoff, C; Chassignet, R	1954	Contribution à l'étude des phlébotomes en Corse	France	91	Phlebotomus papatasii	Phlebotomus papatasi	Corsica	Phlebotomus minutus	Phlebotomus perniciosus	Phlebotomus papatasii	Phlebotomus mascittii	NA	NA	NA	Abundance	1954	Corsica	Corsica	Corsica	Corsica	NA	NA	NA	Levatoggio, Sainte-Lucie-de-Moriani, Prunelli-de-Fiumorbo, Solenzara, Tiuccia, Prunelli	NA	NA	August-September	Summer	NA	Manual capture	Toumanoff and Chassignet, 1954	1	4	7	1	398	NA	NA	NA	NA	NA	NA
	91	1	Toumanoff, C; Chassignet, R	1954	Contribution à l'étude des phlébotomes en Corse	France	91	Phlebotomus mascittii	Phlebotomus mascittii	Corsica	Phlebotomus minutus	Phlebotomus perniciosus	Phlebotomus papatasii	Phlebotomus mascittii	NA	NA	NA	Abundance	1954	Corsica	Corsica	Corsica	Corsica	NA	NA	NA	Levatoggio, Sainte-Lucie-de-Moriani, Prunelli-de-Fiumorbo, Solenzara, Tiuccia, Prunelli	NA	NA	August-September	Summer	NA	Manual capture	Toumanoff and Chassignet, 1954	398	4	7	1	398	NA	NA	NA	NA	NA	NA
	92	1	Vermeil, C	1949	Localité nouvelle pour Phlebotomus perniciosus	France	92	Phlebotomus perniciosus	Phlebotomus perniciosus	Gard	Phlebotomus perniciosus	NA	NA	NA	NA	NA	NA	Presence	1948	Gard	NA	NA	NA	NA	NA	NA	Congéniès	NA	NA	September	Summer	NA	Manual capture	Vermeil, 1949	NA	NA	NA	NA	NA	NA	NA	NA	NA	NA	NA
	225	1	Villeneuve, Joseph	1909	À propos du Phlebotomus papatasi Scop. [Dipt.]	France	225	Phlebotomus papatasi	Phlebotomus papatasi	Hérault	Phlebotomus papatasi	NA	NA	NA	NA	NA	NA	Presence	1906	Hérault	NA	NA	NA	NA	NA	NA	Montpellier	NA	NA	June-July	Summer	NA	Manual capture	Villeuneuve, 1909	NA	NA	NA	NA	NA	NA	NA	NA	NA	NA	NA
	93	1	Ward, RD; Pasteur, N; Rioux, JA	1981	Electrophoretic studies on genetic polymorphism and differentiation of phlebotomine sandflies (Diptera: Psychodidae) from France and Tunisia	France	93	Phlebotomus ariasi	Phlebotomus ariasi	Gars, Pyrénées-Orientales	Phlebotomus ariasi	Phlebotomus perniciosus	NA	NA	NA	NA	NA	Abundance	1978	Gars, Pyrénées-Orientales	Pyrénées-Orientales	NA	NA	NA	NA	NA	L'Aumede, Banyuls; Port Vendres	NA	NA	July-September	Summer	NA	Manual capture, Human bait capture, CDC Light-traps	Ward et al., 1981	116, 59	116, 59	224	NA	NA	NA	NA	NA	NA	NA	NA
	93	1	Ward, RD; Pasteur, N; Rioux, JA	1981	Electrophoretic studies on genetic polymorphism and differentiation of phlebotomine sandflies (Diptera: Psychodidae) from France and Tunisia	France	93	Phlebotomus perniciosus	Phlebotomus perniciosus	Pyrénées-Orientales	Phlebotomus ariasi	Phlebotomus perniciosus	NA	NA	NA	NA	NA	Abundance	1978	Gars, Pyrénées-Orientales	Pyrénées-Orientales	NA	NA	NA	NA	NA	L'Aumede, Banyuls; Port Vendres	NA	NA	July-September	Summer	NA	Manual capture, Human bait capture, CDC Light-traps	Ward et al., 1981	224	116, 59	224	NA	NA	NA	NA	NA	NA	NA	NA
	94	1	Wilkes, T J; Rioux, J A	1980	The application of Polodova's technique for the age determination of Phlebotomus (Larroussius) ariasi	France	94	Phlebotomus ariasi	Phlebotomus ariasi	Gard	Phlebotomus ariasi	NA	NA	NA	NA	NA	NA	Abundance	1978	Gard	NA	NA	NA	NA	NA	NA	L'Aumède	NA	10	July-August	Summer	NA	Manual capture, CDC Light-traps	Wilkes and Rioux, 1980	192	192	NA	NA	NA	NA	NA	NA	NA	NA	NA
	168	1	Young, C. J.; Turner, D. P.; Killick-Kendrick, R.; Rioux, J. A.; Leaney, A. J.	1980	Fructose in wild-caught Phlebotomus ariasi and the possible relevance of sugars taken by sandflies to the transmission of leishmaniasis	France	168	Phlebotomus ariasi	Phlebotomus ariasi	Gard	Phlebotomus ariasi	NA	NA	NA	NA	NA	NA	Abundance	1977	Gard	NA	NA	NA	NA	NA	NA	Laumède	NA	NA	July-August	Summer	NA	CDC Light-traps, Manual capture	Young et al., 1980	200	200	NA	NA	NA	NA	NA	NA	NA	NA	NA

## Sheet: Supplementary_Table_2
Species	Department	Indicator	Year	Locality	GPS coordinates	Study duration	Month	Season	Altitude (m)	Trapping method	Abundance (%)	Reference
Phlebotomus ariasi	Hérault	Presence	1967	Borie-Nouvelle	NA	1	July	Summer	NA	NA	NA	[1]
Phlebotomus perniciosus	Rhône	Presence	1911	Saint-Cyr-au-Mont-d'Or	NA	NA	July	Summer	NA	Manual capture	NA	[2]
Phlebotomus ariasi	Ariège (2006), Aude (2006, 2008), Drôme (2004), Gard (1998), Pyrénées-Orientales (2006)	Presence	1998, 2002, 2004-2006, 2008-2009	Aston; Limbrassac, Arques; Citou; Courtauly, Vaunac, Les Tourrettes, Roquedur, Cinq-Mars-la-Pile, Glaine-Montaigut, Vira	(42°45'42''N : 1°39'47''E - 43°01'03''N : 1°50'34''E), (42°56'37''N : 2°22'08''E, 43°22'28''N : 2°32'29''E, 43°02'58''N : 2°02'27''E), 45°21'53''N : 0°52'39''E, 44°39'00''N : 4°48'06''E, 43°58'00''N : 3°40'00''E, 47°21'00''N : 0°28'00'E, 45°45'15''N : 3°23'15''E, 42°46'15''N : 2°24'52''E	NA	NA	NA	394-647, 356-441, 199, 100, 337, 40, 392, 310	CDC Light-traps	NA	[3]
Phlebotomus perniciosus	Ariège (2005-2006), Aude (2006), Dordogne (2009), Drôme (2004), Indre-et-Loire (2002), Puy-de-Dôme (2001)	Presence	2001-2002, 2004-2006, 2009	Aston; Limbrassac, Arques; Citou; Courtauly, Vaunac, Les Tourrettes, Roquedur, Cinq-Mars-la-Pile, Glaine-Montaigut, Vira	(42°45'42''N : 1°39'47''E - 43°01'03''N : 1°50'34''E), (42°56'37''N : 2°22'08''E, 43°22'28''N : 2°32'29''E, 43°02'58''N : 2°02'27''E), 45°21'53''N : 0°52'39''E, 44°39'00''N : 4°48'06''E, 43°58'00''N : 3°40'00''E, 47°21'00''N : 0°28'00'E, 45°45'15''N : 3°23'15''E, 42°46'15''N : 2°24'52''E	NA	NA	NA	394-647, 356-441, 199, 100, 337, 40, 392, 310	CDC Light-traps	NA	[3]
Phlebotomus ariasi	Hautes-Pyrénées	Abundance	1943	Saint-Sauveur	NA	NA	July-August	Summer	730	Manual capture	Not applicable	[4]
Phlebotomus ariasi	Hautes-Pyrénées	Presence	1945	Saint-Sauveur	NA	NA	July	Summer	NA	Manual capture	NA	[5]
Phlebotomus ariasi	Hautes-Pyrénées	Presence	1942-1946	Saint-Sauveur	NA	NA	NA	Summer	NA	Manual capture	NA	[6]
Phlebotomus ariasi	Hautes-Pyrénées	Abundance	1950-1954	Saint-Sauveur	NA	NA	June-August	Summer	NA	Manual capture	Not applicable	[7]
Phlebotomus mascittii	Corsica	Abundance	1969-1978	954 stations, all Corsica	longitude 6.98-7.99gr; latitude 45.99-47.76gr	NA	NA	NA	10-1420	Sticky traps	0.4	[8]
Phlebotomus sergenti	Corsica	Abundance	1969-1978	954 stations, all Corsica	longitude 6.98-7.99gr; latitude 45.99-47.76gr	NA	NA	NA	10-1420	Sticky traps	2.7	[8]
Phlebotomus perniciosus	Corsica	Abundance	1969-1978	954 stations, all Corsica	longitude 6.98-7.99gr; latitude 45.99-47.76gr	NA	NA	NA	10-1420	Sticky traps	16.1	[8]
Sergentomyia minuta	Corsica	Abundance	1969-1978	954 stations, all Corsica	longitude 6.98-7.99gr; latitude 45.99-47.76gr	NA	NA	NA	10-1420	Sticky traps	80.8	[8]
Phlebotomus perniciosus	Alpes-Maritimes	Presence	1988	Beaulieu	NA	NA	August	Summer	NA	CDC Light-traps, Manual capture	NA	[9]
Phlebotomus perniciosus	Alpes-Maritimes	Presence	2004, 2006, 2016, 2018	Beaulieu-sur-mer	NA	NA	NA	NA	NA	CDC Light-traps	NA	[10]
Phlebotomus perniciosus	Alpes-Maritimes	Presence	2003	Beaulieu-sur-mer	NA	NA	NA	NA	NA	CDC Light-traps	NA	[11]
Phlebotomus mascittii	Corsica	Abundance	2010	NA	41°40′ N, 8°55′ E	9	July	Summer	NA	CDC Light-traps	0.2	[12]
Sergentomyia minuta	Corsica	Abundance	2010	NA	41°40′ N, 8°55′ E	9	July	Summer	NA	CDC Light-traps	46.3	[12]
Phlebotomus perniciosus	Corsica	Abundance	2010	NA	41°40′ N, 8°55′ E	9	July	Summer	NA	CDC Light-traps	51.8	[12]
Phlebotomus perniciosus	Alpes-Maritimes, Hérault	Presence	1908	Saint-Vallier-de-Thiey, Montpellier	NA	NA	August	Summer	725	Manual capture	NA	[13]
Phlebotomus ariasi	Alpes-Maritimes	Presence	1908	Saint-Vallier-de-Thiey	NA	NA	August	Summer	725	Manual capture	NA	[13]
Phlebotomus perniciosus	Var	Abundance	1944	Darboussèdes	NA	7	July	Summer	NA	Manual capture	11.7	[14]
Sergentomyia minuta	Var	Abundance	1944	Darboussèdes	NA	7	July	Summer	NA	Manual capture	68.3	[14]
Phlebotomus papatasi	Var	Presence	1944	Toulon	NA	NA	October	Autumn	NA	Manual capture	NA	[15]
Phlebotomus ariasi	Gironde	Abundance	1948	Bonnetan	NA	NA	August	Summer	NA	Manual capture	10.7	[16]
Phlebotomus perniciosus	Gironde	Abundance	1948	Bonnetan	NA	NA	August	Summer	NA	Manual capture	79.3	[16]
Phlebotomus ariasi	Pyrénées-Atlantiques	Abundance	1948	Rébénacq	NA	NA	July	Summer	NA	Manual capture	Not applicable	[17]
Phlebotomus perniciosus	Lozère	Presence	1957	Marvejols	NA	7	August	Summer	651	Manual capture	NA	[18]
Sergentomyia minuta	Alpes-Maritimes, Hérault	Presence	2008	Beaulieu-sur-Mer, Roquebrun	43°42′N, 7°19′W, 43°30′N, 3°01′W	NA	NA	NA	30, 100	CDC Light-traps, Sticky traps	NA	[19]
Phlebotomus mascittii	Bas-Rhin	Presence	1950	Strasbourg	NA	NA	July	Summer	NA	Manual capture	NA	[21]
Phlebotomus mascittii	Puy-de-Dôme	Presence	1944	Clermont-Ferrand	NA	NA	July-August	Summer	NA	NA	NA	[20]
Phlebotomus perniciosus	Puy-de-Dôme	Presence	1944	Clermont-Ferrand	NA	NA	July-August	Summer	NA	NA	NA	[20]
Phlebotomus perniciosus	Corsica	Presence	1945	Ajaccio	NA	NA	September	Summer	NA	Manual capture	NA	[22]
Sergentomyia minuta	Bouches-du-Rhône	Abundance	2005	Marseille	NA	4	July	Summer	NA	CDC Light-traps	Not applicable	[23]
Phlebotomus ariasi	Bouches-du-Rhône	Abundance	2005	Marseille, Nice	NA	4	July	Summer	NA	CDC Light-traps	0.6	[24]
Phlebotomus mascittii	Bouches-du-Rhône	Abundance	2005	Marseille, Nice	NA	4	July	Summer	NA	CDC Light-traps	0.8	[24]
Phlebotomus perniciosus	Bouches-du-Rhône, Alpes-Maritimes	Abundance	2005	Marseille, Nice	NA	4	July	Summer	NA	CDC Light-traps	Bouches-du-Rhône (95.4), Alpes-Maritimes (62.5)	[24]
Phlebotomus perniciosus	Ardèche	Abundance	1937	Privas	NA	30	June-July	Summer	NA	Manual capture	48.2	[25]
Phlebotomus ariasi	Ardèche	Abundance	1937	Privas	NA	30	June-July	Summer	NA	Manual capture	51.8	[25]
Phlebotomus ariasi	Var	Abundance	1946	Saint-Raphaël	NA	NA	August	Summer	NA	Manual capture	0.3	[29]
Phlebotomus perniciosus	Var	Abundance	1946	Saint-Raphaël	NA	NA	August	Summer	NA	Manual capture	56.3	[29]
Sergentomyia minuta	Var	Abundance	1946	Saint-Raphaël	NA	NA	August	Summer	NA	Manual capture	59.3	[29]
Phlebotomus perniciosus	Calvados	Presence	1929	Condé-sur-Ifs	NA	NA	August	Summer	NA	Manual capture	NA	[31]
Phlebotomus ariasi	Var	Presence	1934	Nogent-le-Roi, Agay, Excideuil-sur-Vienne	NA	NA	July	Summer	NA	Manual capture	NA	[30]
Phlebotomus mascittii	Charente	Presence	1934	Nogent-le-Roi, Agay, Excideuil-sur-Vienne	NA	NA	July	Summer	NA	Manual capture	NA	[30]
Phlebotomus perniciosus	Eure-et-Loir	Presence	1934	Nogent-le-Roi, Agay, Excideuil-sur-Vienne	NA	NA	July	Summer	NA	Manual capture	NA	[30]
Phlebotomus perniciosus	Seine-et-Marne	Presence	1939	Provins	NA	NA	NA	Summer	NA	Manual capture	NA	[26]
Phlebotomus mascittii	Allier	Abundance	1949-1950	Montluisant-Charmes	NA	65	July-September	Summer	NA	Manual capture	7.8	[27]
Phlebotomus perniciosus	Allier	Abundance	1949-1950	Montluisant-Charmes	NA	65	July-September	Summer	NA	Manual capture	92.2	[27]
Phlebotomus perniciosus	Allier	Presence	1955-1957	Monlluisant-Charmes	NA	NA	NA	Summer	NA	Manual capture	NA	[28]
Phlebotomus ariasi	Bouches-du-Rhône	Abundance	2009, 2011	Garlaban	SN: 43,3396; SE: 5,5844	43	July-November	Summer, Autumn	197	CDC Light-traps	1	[32]
Sergentomyia minuta	Bouches-du-Rhône	Abundance	2009, 2011	Garlaban	SN: 43,3396; SE: 5,5844	43	July-November	Summer, Autumn	197	CDC Light-traps	6	[32]
Phlebotomus perniciosus	Bouches-du-Rhône	Abundance	2009, 2011	Garlaban	SN: 43,3396; SE: 5,5844	43	July-November	Summer, Autumn	197	CDC Light-traps	74	[32]
Phlebotomus papatasi	Vaucluse	Abundance	1946	Gigondas	NA	5	August	Summer	NA	Manual capture	Not applicable	[33]
Phlebotomus perniciosus	Corsica	Abundance	1970-1971	Vallée du Golo	NA	10, 16	July-August	Summer	NA	Sticky traps	19.8-23.3	[34]
Sergentomyia minuta	Corsica	Abundance	1970-1971	Vallée du Golo	NA	10, 16	July-August	Summer	NA	Sticky traps	76.7-80.2	[34]
Phlebotomus mascittii	Corsica (2001), Marne (2003), Hérault (2001)	Presence	2001, 2003	Porto-Vecchio, Reims, Rosis	NA	NA	NA	NA	NA	CDC Light-traps	NA	[36]
Sergentomyia minuta	Hérault, Alpes-Maritimes, Puy-de-Dôme, Var, Corsica	Presence	2015	Roquebrun, Beaulieu, Mezel, Le Beausset, Pianotolli ; Sartène	NA	NA	NA	NA	NA	CDC Light-traps	NA	[35]
Phlebotomus perniciosus	Ariège	Abundance	1994, 2005	Ax-les-Thermes, Tarascon-sur-Ariège	NA	NA	July	Summer	475-720	CDC Light-traps	1.7	[37]
Phlebotomus ariasi	Ariège	Abundance	1994, 2005	Ax-les-Thermes, Tarascon-sur-Ariège	NA	NA	July	Summer	475-720	CDC Light-traps	98.3	[37]
Phlebotomus ariasi	Charente	Abundance	1948	Girac, Angoulême, Charras	NA	NA	July-September	Summer	35, 110, 160	Manual capture	7.1	[38]
Phlebotomus mascittii	Charente	Abundance	1948	Girac, Angoulême, Charras	NA	NA	July-September	Summer	35, 110, 160	Manual capture	7.1	[38]
Phlebotomus perniciosus	Charente	Abundance	1948	Girac, Angoulême, Charras	NA	NA	July-September	Summer	35, 110, 160	Manual capture	85.7	[38]
Sergentomyia minuta	Gard (1985), Hérault (1986)	Abundance	1985-1986	Roquedur; La Salle; Le Cabanis; Mas de St Loup, Les Matelles	NA	62	June-September	Summer	NA	CDC Light-traps	Gard (0.05), Hérault (0.2)	[39]
Phlebotomus mascittii	Gard (1985, 1986)	Abundance	1985-1986	Roquedur; La Salle; Le Cabanis; Mas de St Loup, Les Matelles	NA	62	June-September	Summer	NA	CDC Light-traps	1985 (0.1), 1986 (0.06)	[39]
Phlebotomus perniciosus	Gard (1985, 1986), Hérault (1986)	Abundance	1985-1986	Roquedur; La Salle; Le Cabanis; Mas de St Loup, Les Matelles	NA	62	June-September	Summer	NA	CDC Light-traps	Gard 1985 (0.1), Gard 1986 (0.1), Hérault (4.6)	[39]
Phlebotomus ariasi	Gard (1985, 1986), Hérault (1986)	Abundance	1985-1986	Roquedur; La Salle; Le Cabanis; Mas de St Loup, Les Matelles	NA	62	June-September	Summer	NA	CDC Light-traps	Gard 1985 (99.7), Gard 1986 (99.8), Hérault (95.2)	[39]
Phlebotomus mascittii	Corsica	Presence	2015	Porto Vecchio	NA	NA	NA	NA	NA	CDC Light-traps	NA	[40]
Phlebotomus ariasi	Gard	Presence	1997	Roquedur	NA	NA	NA	NA	NA	CDC Light-traps	NA	[41]
Phlebotomus ariasi	Bouches-du-Rhône	Presence	2009-2010	Marseille	NA	NA	July-August	Summer	NA	CDC Light-traps	1.1	[42]
Sergentomyia minuta	Bouches-du-Rhône	Presence	2009-2010	Marseille	NA	NA	July-August	Summer	NA	CDC Light-traps	11.1	[42]
Phlebotomus perniciosus	Bouches-du-Rhône	Presence	2009-2010	Marseille	NA	NA	July-August	Summer	NA	CDC Light-traps	87.8	[42]
Phlebotomus ariasi	Alpes-Maritimes	Presence	1991, 1993	Nice, Gairaut, Falicon, Colomars, les Cabannes Blétonnières, Aspremont, Castagniers, l'Abadie, Monaco, La Turbie, Cap d'Ail, Roquebrune-Cap Martin.	NA	NA	July-August	Summer	NA	CDC Light-traps, Sticky traps	NA	[43]
Phlebotomus mascittii	Alpes-Maritimes	Presence	1991, 1993	Nice, Gairaut, Falicon, Colomars, les Cabannes Blétonnières, Aspremont, Castagniers, l'Abadie, Monaco, La Turbie, Cap d'Ail, Roquebrune-Cap Martin.	NA	NA	July-August	Summer	NA	CDC Light-traps, Sticky traps	NA	[43]
Phlebotomus perfiliewi	Alpes-Maritimes	Presence	1991, 1993	Nice, Gairaut, Falicon, Colomars, les Cabannes Blétonnières, Aspremont, Castagniers, l'Abadie, Monaco, La Turbie, Cap d'Ail, Roquebrune-Cap Martin.	NA	NA	July-August	Summer	NA	CDC Light-traps, Sticky traps	NA	[43]
Sergentomyia minuta	Alpes-Maritimes	Presence	1991, 1993	Nice, Gairaut, Falicon, Colomars, les Cabannes Blétonnières, Aspremont, Castagniers, l'Abadie, Monaco, La Turbie, Cap d'Ail, Roquebrune-Cap Martin.	NA	NA	July-August	Summer	NA	CDC Light-traps, Sticky traps	NA	[43]
Phlebotomus perniciosus	Alpes-Maritimes	Presence	1991, 1993	Nice, Gairaut, Falicon, Colomars, les Cabannes Blétonnières, Aspremont, Castagniers, l'Abadie, Monaco, La Turbie, Cap d'Ail, Roquebrune-Cap Martin.	NA	NA	July-August	Summer	NA	CDC Light-traps, Sticky traps	NA	[43]
Phlebotomus perniciosus	Haute-Marne	Presence	1923	Vignory	NA	NA	July	Summer	243	Manual capture	NA	[44]
Phlebotomus perniciosus	Haute-Marne	Presence	1923	Vignory	NA	NA	July	Summer	NA	Manual capture	NA	[45]
Phlebotomus perniciosus	Puy-de-Dôme	Presence	1906	Clermont-Ferrand	NA	NA	July	Summer	NA	Manual capture	NA	[46]
Phlebotomus ariasi	Bouches du Rhône (2007), Gard (1998; 2007), Hérault (1998)	Presence	1998, 2007	La Valentine, Mas-Saint-Loup; L'Aumède; Sumène, Roquebrune	43°18'19''N: 5°290 27''E, 43°59'20''N 3°9'48''E; 43°58'36''N 3°40'10''E; 43°59'02''N 3°42'58''E, 43°29'47''N 3°01'40''E	NA	July-August	Summer	120, 249; 440; 210, 80	CDC Light-traps	NA	[47]
Sergentomyia minuta	Alpes-Maritimes	Presence	2004	Cap-d'Ail	43.7N; 7.4E, 43.2N, 6.4E	NA	May, September	Spring, Summer	543	NA	NA	[48]
Phlebotomus perniciosus	Alpes-Maritimes	Presence	2012	Cap-d'Ail	43.7N; 7.4E, 43.2N, 6.4E	NA	May, September	Spring, Summer	543	NA	NA	[48]
Phlebotomus ariasi	Gard	Presence	1986	L’Aumède	NA	12	July	Summer	NA	CDC Light-traps, Human bait capture	NA	[50]
Phlebotomus ariasi	Bouches-du-Rhône	Abundance	1980-1981	Marseille, Aubagne	NA	70	June-November	Spring, Summer, Autumn	10-1041	Sticky traps	1.7	[51]
Phlebotomus perniciosus	Bouches-du-Rhône	Abundance	1980-1981	Marseille, Aubagne	NA	70	June-November	Spring, Summer, Autumn	10-1041	Sticky traps	98.3	[51]
Sergentomyia minuta	Bouches-du-Rhône	Presence	1980-1981	Marseille, Aubagne	NA	70	June-November	Spring, Summer, Autumn	10-1041	Sticky traps	NA	[51]
Phlebotomus ariasi	Gard	Presence	1962	Roquebrun	NA	3	July-August	Summer	NA	NA	NA	[52]
Phlebotomus perniciosus	Gard	Presence	1962	Roquebrun	NA	3	July-August	Summer	NA	NA	NA	[52]
Phlebotomus ariasi	Gard	Presence	1984	Roquedur-le-Bas	NA	1	August	Summer	NA	Manual capture	NA	[53]
Phlebotomus perniciosus	Gard	Abundance	1979	Laumède	NA	NA	June-September	Spring, Summer	NA	CDC Light-traps	0.1	[54]
Phlebotomus mascittii	Gard	Abundance	1979	Laumède	NA	NA	June-September	Spring, Summer	NA	CDC Light-traps	6.9	[54]
Phlebotomus ariasi	Gard	Abundance	1979	Laumède	NA	NA	June-September	Spring, Summer	NA	CDC Light-traps	93	[54]
Phlebotomus ariasi	Gard	Presence	1984	Laumède, Roubignac, Mas-d'Arboux, La Salle, Langlade, Le Vernet, La Chapelle, La Rabasse	l 1.453-1.488g ; L 48.856-48.868g	35	July-August	Summer	170-600	CDC Light-traps	NA	[55]
Phlebotomus mascittii	Gard	Presence	1984	Laumède, Roubignac, Mas-d'Arboux, La Salle, Langlade, Le Vernet, La Chapelle, La Rabasse	l 1.453-1.488g ; L 48.856-48.868g	35	July-August	Summer	170-600	CDC Light-traps	NA	[55]
Phlebotomus ariasi	Ariège, Haute-Garonne, Aude, Tarn, Hérault	Presence	2005	NA	42°20’ - 43°40’ N / 0-3 ° E	NA	NA	NA	96.8-811	Sticky traps	NA	[57]
Phlebotomus perniciosus	Ariège, Haute-Garonne, Aude, Tarn, Hérault	Presence	2005	NA	42°20’ - 43°40’ N / 0-3 ° E	NA	NA	NA	96.8-811	Sticky traps	NA	[57]
Phlebotomus ariasi	Hérault	Presence	1984	St Clément la Rivière	NA	NA	NA	NA	NA	NA	NA	[59]
Phlebotomus perniciosus	Hérault	Presence	1984	St Clément la Rivière	NA	NA	NA	NA	NA	NA	NA	[59]
Phlebotomus ariasi	Lot-et-Garonne, Sarthe	Abundance	1960	Bouère; Soulgé-le-Bruant, Montigné-les-Rairies, Juigné-sur-Sarthe, Xaintrailles	NA	10	July-August	Summer	68-70, 60, 70, 150	Manual capture	Not applicable	[61]
Phlebotomus perniciosus	Mayenne (1960), Maine-et-Loire (1965), Sarthe (1960), Lot-et-Garonne (1960)	Abundance	1960, 1965	Bouère; Soulgé-le-Bruant, Montigné-les-Rairies, Juigné-sur-Sarthe, Xaintrailles	NA	10	July-August	Summer	68-70, 60, 70, 150	Manual capture	Not applicable	[61]
Phlebotomus mascittii	Indre-et-Loire, Loir-et-Cher, Maine-et-Loire, Sarthe	Abundance	1974	32 in Indre-et-Loire, 11 in Loir-et-Cher, 9 in Maine-et-Loire, 4 in Sarthe	NA	NA	July-August	Summer	100	Sticky traps	Indre-et-Loire (21.8), Loir-et-Cher (29.8), Maine-et-Loire (4), Sarthe (2.4)	[62]
Phlebotomus perniciosus	Indre-et-Loire, Loir-et-Cher, Maine-et-Loire, Sarthe	Abundance	1974	32 in Indre-et-Loire, 11 in Loir-et-Cher, 9 in Maine-et-Loire, 4 in Sarthe	NA	NA	July-August	Summer	100	Sticky traps	Indre-et-Loire (83.1), Loir-et-Cher (70.2), Maine-et-Loire (96), Sarthe (97.6)	[62]
Phlebotomus mascittii	Sarthe, Maine-et-Loire, Loir-et-Cher, Indre-et-Loire	Abundance	1974	Saumur, La flèche, Chateau-du-Loir, Vendome, Tours, Amboise, Luché-Pringé	NA	NA	July	Summer	NA	Sticky traps	Not applicable	[63]
Phlebotomus perniciosus	Sarthe, Maine-et-Loire, Loir-et-Cher, Indre-et-Loire	Abundance	1974	Saumur, La flèche, Chateau-du-Loir, Vendome, Tours, Amboise, Luché-Pringé	NA	NA	July	Summer	NA	Sticky traps	Not applicable	[63]
Phlebotomus papatasi	Hérault	Presence	1956	Montpellier, Saint-Jean-du-Gard; Avèze, Montpellier; Béziers	NA	NA	NA	NA	NA	NA	NA	[60] (Primary data [56])
Sergentomyia minuta	Gard	Presence	1956	Montpellier, Saint-Jean-du-Gard; Avèze, Montpellier; Béziers	NA	NA	NA	NA	NA	NA	NA	[60] (Primary data [56])
Phlebotomus perniciosus	Gard, Hérault	Presence	1956	Montpellier, Saint-Jean-du-Gard; Avèze, Montpellier; Béziers	NA	NA	NA	NA	NA	NA	NA	[60] (Primary data [56])
Phlebotomus perniciosus	Corsica	Presence	1928	Bastia	NA	NA	NA	NA	NA	NA	NA	[60] (Primary data [164])
Sergentomyia minuta	Corsica	Presence	1928	Bastia	NA	NA	NA	NA	NA	NA	NA	[60] (Primary data [164])
Phlebotomus perniciosus	Indre-et-Loire, Dordogne	Presence	2019-2022	Beauvallon, Vaunac	NA	NA	NA	NA	NA	CDC Light-traps	NA	[64]
Phlebotomus perniciosus	Alpes-Maritimes	Presence	2005	Cap-d'Ail; Beausoleil	NA	NA	May	Spring	NA	NA	NA	[65]
Phlebotomus ariasi	Alpes-Maritimes	Presence	1991	La Petite Abadie, Le Broch, La Colle, Faliconnet, Falicon	NA	19	July-August	Summer	NA	CDC Light-traps, Sticky traps	9.1	[68]
Sergentomyia minuta	Alpes-Maritimes	Presence	1991	La Petite Abadie, Le Broch, La Colle, Faliconnet, Falicon	NA	19	July-August	Summer	NA	CDC Light-traps, Sticky traps	0.5	[68]
Phlebotomus perniciosus	Alpes-Maritimes	Presence	1991	La Petite Abadie, Le Broch, La Colle, Faliconnet, Falicon	NA	19	July-August	Summer	NA	CDC Light-traps, Sticky traps	90.4	[68]
Phlebotomus mascittii	Alpes-Maritimes	Abundance	1993	NA	NA	31	July, August	Summer	60-100	CDC Light-traps	0.1	[66]
Phlebotomus perfiliewi	Alpes-Maritimes	Abundance	1993	NA	NA	31	July, August	Summer	60-100	CDC Light-traps	0.1	[66]
Phlebotomus ariasi	Alpes-Maritimes	Abundance	1993	NA	NA	31	July, August	Summer	60-100	CDC Light-traps	2.7	[66]
Sergentomyia minuta	Alpes-Maritimes	Abundance	1993	NA	NA	31	July, August	Summer	60-100	CDC Light-traps	26.1	[66]
Phlebotomus perniciosus	Alpes-Maritimes	Abundance	1993	NA	NA	31	July, August	Summer	60-100	CDC Light-traps	71.1	[66]
Phlebotomus mascittii	Alpes-Maritimes	Abundance	1993	Beausoleil, Cap d’Ail, La Turbie, Roquebrune	NA	31	July	Summer	NA	CDC Light-traps, Sticky traps	0.1	[67]
Phlebotomus perfiliewi	Alpes-Maritimes	Abundance	1993	Beausoleil, Cap d’Ail, La Turbie, Roquebrune	NA	31	July	Summer	NA	CDC Light-traps, Sticky traps	0.1	[67]
Phlebotomus ariasi	Alpes-Maritimes	Abundance	1993	Beausoleil, Cap d’Ail, La Turbie, Roquebrune	NA	31	July	Summer	NA	CDC Light-traps, Sticky traps	2.7	[67]
Sergentomyia minuta	Alpes-Maritimes	Abundance	1993	Beausoleil, Cap d’Ail, La Turbie, Roquebrune	NA	31	July	Summer	NA	CDC Light-traps, Sticky traps	26.1	[67]
Phlebotomus perniciosus	Alpes-Maritimes	Abundance	1993	Beausoleil, Cap d’Ail, La Turbie, Roquebrune	NA	31	July	Summer	NA	CDC Light-traps, Sticky traps	71.1	[67]
Sergentomyia minuta	Pyrénées-Orientales	Abundance	1955	Banyuls-sur-Mer	NA	NA	August	Summer	NA	NA	Not applicable	[69]
Phlebotomus ariasi	Gard	Presence	1985	Le Monteil, La Salle	NA	2	August	Summer	NA	CDC Light-traps	NA	[70]
Phlebotomus ariasi	Gard	Abundance	1980	Roquedur-le-Bas	NA	NA	NA	NA	NA	Manual capture	Not applicable	[73]
Phlebotomus ariasi	Gard	Abundance	1980	Laumède, Mas d’Arboux, La Salle, Roubignac	NA	53	July-August	Summer	170-600	Manual capture	Not applicable	[74]
Phlebotomus perniciosus	Gard	Abundance	1980	Laumède, Mas d’Arboux, La Salle, Roubignac	NA	53	July-August	Summer	170-600	Manual capture	Not applicable	[74]
Phlebotomus ariasi	Gard	Presence	1983	Roquedur	NA	3	July	Summer	NA	CDC Suction traps	NA	[75]
Phlebotomus mascittii	Gard	Presence	1983	Roquedur	NA	3	July	Summer	NA	CDC Suction traps	NA	[75]
Phlebotomus perniciosus	Gard	Presence	1983	Roquedur	NA	3	July	Summer	NA	CDC Suction traps	NA	[75]
Sergentomyia minuta	Gard	Abundance	1987	Le Monteil	NA	31	July-August	Summer	NA	CDC Light-traps	0.1	[72]
Phlebotomus mascittii	Gard	Abundance	1987	Le Monteil	NA	31	July-August	Summer	NA	CDC Light-traps	0.2	[72]
Phlebotomus ariasi	Gard	Abundance	1987	Le Monteil	NA	31	July-August	Summer	NA	CDC Light-traps	0.3	[72]
Phlebotomus ariasi	Gard	Abundance	1987	Le Monteil	NA	31	July-August	Summer	NA	CDC Light-traps	99.3	[72]
Phlebotomus ariasi	Gard	Abundance	1984	Roquedur	NA	NA	June-July	Summer	NA	Emergence traps, CDC Light-traps	Not applicable	[71]
Phlebotomus mascittii	Gard	Presence	1984	Roquedur	NA	NA	July-August	Summer	NA	Tunnel traps	NA	[76]
Phlebotomus perniciosus	Gard	Presence	1984	Roquedur	NA	NA	July-August	Summer	NA	Tunnel traps	NA	[76]
Phlebotomus ariasi	Gard	Abundance	1984	Roquedur	NA	NA	July-August	Summer	NA	Tunnel traps	Not applicable	[76]
Phlebotomus perniciosus	Essonne (1930), Hauts-de-Seine (1923), Maine-et-Loire (1906), Var (1920), Pyrénées-Orientales (1932), Mayenne (1932)	Presence	1906, 1920, 1923, 1930, 1932	Brunoy, Asnières, Saint-Remy-la-Varenne, Callian, Vernet-les-Bains, NA	NA	NA	July-August	Summer	NA	Manual capture	NA	[80]
Phlebotomus mascittii	Rhône	Presence	1912	Saint-Cyr au Mont-d'Or	NA	NA	NA	NA	NA	Manual capture	Not applicable	[77]
Phlebotomus mascittii	Hauts-de-Seine	Presence	1914, 1916	Bourg-la-Reine	NA	NA	July	Summer	NA	Manual capture	NA	[78]
Phlebotomus perniciosus	Hauts-de-Seine	Presence	1925	Bourg-la-Reine	NA	NA	July-August	Summer	NA	Manual capture	NA	[79]
Sergentomyia minuta	Pyrénées-Orientales	Presence	1987	Banyuls-sur-mer	NA	NA	NA	NA	NA	NA	NA	[81]
Phlebotomus perniciosus	Oise	Presence	1921	Savignies	NA	1	August	Summer	NA	Manual capture	NA	[82]
Phlebotomus perniciosus	Côte-d’Or	Presence	1925	Dijon, Banyuls-sur-Mer	NA	NA	August-September	Summer	NA	Manual capture	NA	[83]
Sergentomyia minuta	Côte-d’Or, Pyrénées-Orientales	Presence	1925	Dijon, Banyuls-sur-Mer	NA	NA	August-September	Summer	NA	Manual capture	NA	[83]
Phlebotomus mascittii	Seine-et-Marne	Presence	1937	Barbizon	NA	NA	August	Summer	NA	Manual capture	NA	[87]
Phlebotomus perniciosus	Essonne, Val-d'Oise	Presence	1939	Etampes, Pontoise	NA	NA	August	Summer	NA	Manual capture	NA	[86]
Phlebotomus perniciosus	Loiret	Abundance	1934	Jargeau	NA	1	July	Summer	NA	Manual capture	Not applicable	[84]
Phlebotomus perniciosus	Loiret	Abundance	1936	Malesherbes	NA	1	August	Summer	NA	Manual capture	Not applicable	[85]
Phlebotomus perniciosus	Var	Abundance	1937	Toulon	NA	NA	August-September	Summer	NA	Manual capture	Not applicable	[88]
Phlebotomus perniciosus	Alpes-Maritimes	Abundance	1952	Théoule	NA	NA	NA	NA	NA	Manual capture	Not applicable	[91]
Phlebotomus ariasi	Alpes-Maritimes	Abundance	1952	Théoule	NA	NA	NA	NA	NA	Manual capture	Not applicable	[91]
Phlebotomus perniciosus	Var	Presence	1936	Saint-Raphaël	NA	NA	September	Summer	NA	Manual capture	NA	[89]
Phlebotomus perniciosus	Seine-et-Marne	Presence	1936	Provins	NA	NA	August	Summer	NA	Manual capture	NA	[90]
Phlebotomus perniciosus	Somme	Presence	1916	Vignacourt	NA	NA	July	Summer	NA	Manual capture	NA	[92]
Phlebotomus perniciosus	Charente-Maritime	Presence	1923	Pons	NA	NA	NA	Summer	NA	Manual capture	NA	[93]
Phlebotomus perniciosus	Charente-Maritime	Abundance	1924, 1929	Saintonge, Aunis	NA	NA	July-September	Summer	NA	Manual capture	Not applicable	[94]
Phlebotomus perniciosus	Corsica	Abundance	1912	Plage de Toga	NA	NA	September	Summer	NA	Manual capture	Not applicable	[95]
Phlebotomus ariasi	Hérault	Presence	1983	NA	NA	NA	NA	NA	NA	NA	NA	[97]
Phlebotomus perniciosus	Alpes-Maritimes, Corsica	Presence	1983	NA	NA	NA	NA	NA	NA	NA	NA	[97]
Phlebotomus ariasi	Haute-Loire	Presence	1983	Blesle, Marvejols, NA, Séverac-le-Chateau	NA	NA	July-August	Summer	NA	NA	NA	[96]
Phlebotomus mascittii	Lozère	Presence	1983	Blesle, Marvejols, NA, Séverac-le-Chateau	NA	NA	July-August	Summer	NA	NA	NA	[96]
Sergentomyia minuta	Puy-de-Dôme, Aveyron	Presence	1983	Blesle, Marvejols, NA, Séverac-le-Chateau	NA	NA	July-August	Summer	NA	NA	NA	[96]
Sergentomyia minuta	Alpes-Maritimes	Presence	1978	NA	NA	NA	NA	NA	NA	NA	NA	[96] (Primary data [49])
Phlebotomus ariasi	Rhône, Loire, Isère	Presence	1983	NA	NA	NA	NA	NA	NA	NA	NA	[96] (Primary data [49])
Phlebotomus mascittii	Rhône, Loire, Ardèche	Presence	1983	NA	NA	NA	NA	NA	NA	NA	NA	[96] (Primary data [49])
Sergentomyia minuta	Rhône, Ain, Isère, Drôme	Presence	1983	NA	NA	NA	NA	NA	NA	NA	NA	[96] (Primary data [49])
Phlebotomus mascittii	Côte-d'Or	Presence	1912	Varennes	NA	NA	July	Summer	NA	Manual capture	NA	[99]
Phlebotomus mascittii	Côte-d'Or	Presence	1909	Varennes	NA	NA	August	Summer	NA	Manual capture	NA	[98]
Phlebotomus mascittii	Hautes-Pyrénées	Presence	2008	NA, Aston, Irlat; La Tuilerie; Arques; Citou; Saint-Pierre-en-Vals, Céret, Les Tourrettes, Nougayrac; Gaillac	42.91427 : 0.35974; 43.13901 : 0.69808, 42.76164 : 1.66310, 43.04949 : 2.06878; 43.03310 : 2.09572; 42.94381 : 2.36861; 42.94381 : 2.36861; 43.37426 : 2.54141; 43.37356 : 2.34766, 42.450 : 2.750, 44.650 : 4.80170, 44.47967 : 1.72450; 44.44948 : 1.82130	NA	July-August	Summer	307-789, 647, 382-467, 600, 100, 316-370	CDC Light-traps, Sticky traps	NA	[101]
Phlebotomus ariasi	Hautes-Pyrénées (2006), Ariège (2005), Aude (2006-2008), Pyrénées-Orientales (2001), Drôme (2004), Lot (2007)	Presence	2001, 2004-2008	NA, Aston, Irlat; La Tuilerie; Arques; Citou; Saint-Pierre-en-Vals, Céret, Les Tourrettes, Nougayrac; Gaillac	42.91427 : 0.35974; 43.13901 : 0.69808, 42.76164 : 1.66310, 43.04949 : 2.06878; 43.03310 : 2.09572; 42.94381 : 2.36861; 42.94381 : 2.36861; 43.37426 : 2.54141; 43.37356 : 2.34766, 42.450 : 2.750, 44.650 : 4.80170, 44.47967 : 1.72450; 44.44948 : 1.82130	NA	July-August	Summer	307-789, 647, 382-467, 600, 100, 316-370	CDC Light-traps, Sticky traps	NA	[101]
Phlebotomus ariasi	Pyrénées-Orientales (2006), Aude (2006-2008), Ariège (2005)	Presence	2005-2008	NA	NA	NA	July	Summer	385-1114, 270-316	CDC Light-traps	NA	[100]
Phlebotomus perniciosus	Ariège	Abundance	1994	Aston, Quié, Les Cabannes	NA	NA	July	Summer	550, 474, 533	CDC Light-traps	1.6	[102]
Phlebotomus ariasi	Ariège	Abundance	1994	Aston, Quié, Les Cabannes	NA	NA	July	Summer	550, 474, 533	CDC Light-traps	98.4	[102]
Phlebotomus perniciosus	Corsica	Presence	1913	Toga, Bastia	NA	NA	June-October	Spring, Summer, Autumn	10-80	Manual capture	NA	[103]
Phlebotomus perniciosus	Corsica	Abundance	1913	Bastia	NA	27	September-October	Autumn	80	Manual capture	Not applicable	[104]
Phlebotomus perniciosus	Rhône	Presence	1920	Bron-Village	NA	1	August	Summer	NA	Manual capture	NA	[105]
Phlebotomus perniciosus	Ariège	Presence	1948, 1958	Massat, Ussat-les-Bains	NA	3	July-August	Summer	NA	Manual capture	NA	[106]
Phlebotomus mascittii	Corsica	Abundance	2001, 2008	Porto Vecchio	41°43'14.8''N; 9°23'58.3''E	NA, 11	NA, February	Summer, Winter	NA	CDC Light-traps	Not applicable	[107]
Phlebotomus perniciosus	Corsica	Presence	1949-1955	Rezza, Casanova	NA	46	June-October	Summer, Autumn	410	Manual capture	Not applicable	[111]
Phlebotomus perniciosus	Corsica	Abundance	1950	Casanova, Noccichié	NA	16	July-September	Summer	410, 420	Manual capture	Not applicable	[108]
Phlebotomus perniciosus	Corsica	Abundance	1951	Rezza; Casanova; Noccichié	NA	115	July-October	Summer, Autumn	410-900	Manual capture	Not applicable	[109]
Phlebotomus ariasi	Alpes-de-Haute-Provence	Abundance	1962	Blégiers	NA	6	August	Summer	925	Manual capture	Not applicable	[110]
Phlebotomus perniciosus	Indre-et-Loire	Presence	1932-1933	Richelieu	NA	NA	NA	Summer	NA	Manual capture	NA	[112]
Phlebotomus ariasi	Charente	Presence	1952	Charras	NA	NA	July	Summer	NA	Manual capture	NA	[118]
Phlebotomus mascittii	Charente	Presence	1952	Charras	NA	NA	July	Summer	NA	Manual capture	NA	[118]
Phlebotomus perniciosus	Hauts-de-Seine	Presence	1922	Garennes-Colombes	NA	1	August	Summer	NA	Manual capture	NA	[113]
Phlebotomus ariasi	Dordogne	Abundance	1933	Bergerac	NA	1	July	Summer	NA	Manual capture	Not applicable	[114]
Phlebotomus perniciosus	Saône-et-Loire (1933), Charente-Maritime (1933), Bouches-du-Rhône (1933), Hauts-de-Seine (1933-1934)	Presence	1933-1934	Mâcon, La Rochelle, Marseille, Garenne-Colombes	NA	NA	NA	NA	NA	Manual capture	NA	[115]
Phlebotomus perniciosus	Indre	Abundance	1936	Argenton-sur-Creuse	NA	NA	August	Summer	NA	Manual capture	Not applicable	[116]
Sergentomyia minuta	Var	Presence	1943	Toulon	NA	NA	NA	NA	NA	NA	NA	[117]
Phlebotomus perniciosus	Indre-et-Loire (2001), Puy-de-Dôme (2001), Alpes-Maritimes (1988, 1998, 2001), Gard (2001)	Presence	1988, 1998, 2001	Cinq-Mars-la-Pile, Mezel; Les Végheants, Beaulieu-sur-Mer, Sumène	47°21'N: 0°28'E, 45°45’ N: 3°13’ E; 45°43’ N: 3°22’ E, 43°42'N: 7°19'N, 43°58'N: 3°43'E	NA	NA	NA	40, 360-470, 20, 373	CDC Light-traps	NA	[119]
Phlebotomus mascittii	Puy-de-Dôme	Abundance	1983	Ravel; Moissat; Vertaizon; Vic-le-Comte; vichy, Blesle, Saint-Chély-d'Apcher, Séverac	NA	30	July-August	Summer	300	Sticky traps	4.1	[120]
Phlebotomus perniciosus	Puy-de-Dôme	Abundance	1983	Ravel; Moissat; Vertaizon; Vic-le-Comte; vichy, Blesle, Saint-Chély-d'Apcher, Séverac	NA	30	July-August	Summer	300	Sticky traps	39.6	[120]
Phlebotomus ariasi	Haute-Loire, Lozère, Aveyron	Presence	1983	Ravel; Moissat; Vertaizon; Vic-le-Comte; vichy, Blesle, Saint-Chély-d'Apcher, Séverac	NA	30	July-August	Summer	300	Sticky traps	NA	[120]
Sergentomyia minuta	Puy-de-Dôme	Presence	1983	Ravel; Moissat; Vertaizon; Vic-le-Comte; vichy, Blesle, Saint-Chély-d'Apcher, Séverac	NA	30	July-August	Summer	300	Sticky traps	NA	[120]
Phlebotomus ariasi	Alpes-de-Haute-Provence	Abundance	1991	Montfuron	NA	NA	NA	NA	NA	CDC Light-traps, Manual capture	Not applicable	[121]
Phlebotomus ariasi	Bouches-du-Rhône, Var	Abundance	2007	Ceyreste; Roquefort-la-Bédoule; Carnoux; Allauch; Marseille, Six-Fours; Ollioules; Le Beausset; La Seyne-sur-Mer; Saint-Zacharie	(43°12'49''N-43°20'13''N : 5°37'47''E-5°28'58''E), (43°23'03''N-43°06'03''N : 5°42'24''E-5°49'20''E)	NA	May-October	Spring, Summer, Autumn	120-320, 50-290	CDC Light-traps	Bouches-du-Rhône (1.7), Var (0.5)	[122]
Sergentomyia minuta	Bouches-du-Rhône, Var	Abundance	2007	Ceyreste; Roquefort-la-Bédoule; Carnoux; Allauch; Marseille, Six-Fours; Ollioules; Le Beausset; La Seyne-sur-Mer; Saint-Zacharie	(43°12'49''N-43°20'13''N : 5°37'47''E-5°28'58''E), (43°23'03''N-43°06'03''N : 5°42'24''E-5°49'20''E)	NA	May-October	Spring, Summer, Autumn	120-320, 50-290	CDC Light-traps	Bouches-du-Rhône (3.9), Var (21.1)	[122]
Phlebotomus perniciosus	Bouches-du-Rhône, Var	Abundance	2007	Ceyreste; Roquefort-la-Bédoule; Carnoux; Allauch; Marseille, Six-Fours; Ollioules; Le Beausset; La Seyne-sur-Mer; Saint-Zacharie	(43°12'49''N-43°20'13''N : 5°37'47''E-5°28'58''E), (43°23'03''N-43°06'03''N : 5°42'24''E-5°49'20''E)	NA	May-October	Spring, Summer, Autumn	120-320, 50-290	CDC Light-traps	Bouches-du-Rhône (94.4), Var (78.4)	[122]
Phlebotomus perniciosus	Corsica	Abundance	1970-1971	Ponte Leccia	NA	22	July-August	Summer	140	Sticky traps	21.9	[123]
Sergentomyia minuta	Corsica	Abundance	1970-1971	Ponte Leccia	NA	22	July-August	Summer	140	Sticky traps	78.1	[123]
Phlebotomus perniciosus	Bouches-du-Rhône	Abundance	1918	Miramas, Saint_Menet	NA	NA	July-October	Summer, Autumn	NA	Manual capture	1.5	[124]
Phlebotomus sergenti	Bouches-du-Rhône	Abundance	1918	Miramas, Saint_Menet	NA	NA	July-October	Summer, Autumn	NA	Manual capture	3.6	[124]
Sergentomyia minuta	Bouches-du-Rhône	Abundance	1918	Miramas, Saint_Menet	NA	NA	July-October	Summer, Autumn	NA	Manual capture	94.9	[124]
Phlebotomus mascittii	Gard	Abundance	2011-2013	Le Vigan, Roquedur, Saint-Julien-de-la-Nef	43.985-43.967N; 3.687-3.615E	32	May-October	Spring, Summer, Autumn	175-606	CDC Light-traps, Sticky traps	0.1	[125]
Phlebotomus perniciosus	Gard	Abundance	2011-2013	Le Vigan, Roquedur, Saint-Julien-de-la-Nef	43.985-43.967N; 3.687-3.615E	32	May-October	Spring, Summer, Autumn	175-606	CDC Light-traps, Sticky traps	0.2-1.2	[125]
Sergentomyia minuta	Gard	Abundance	2011-2013	Le Vigan, Roquedur, Saint-Julien-de-la-Nef	43.985-43.967N; 3.687-3.615E	32	May-October	Spring, Summer, Autumn	175-606	CDC Light-traps, Sticky traps	5.1-8.2	[125]
Phlebotomus ariasi	Gard	Abundance	2011-2013	Le Vigan, Roquedur, Saint-Julien-de-la-Nef	43.985-43.967N; 3.687-3.615E	32	May-October	Spring, Summer, Autumn	175-606	CDC Light-traps, Sticky traps	90.5-94.6	[125]
Phlebotomus perniciosus	Gard	Presence	2015	Roquedur, Nice	N 43°58'23.41'' ; E 3°39'25.97'', N 43°51'41.189' ; E 7°18'25.579''	NA	NA	NA	603, 417	NA	NA	[126]
Phlebotomus ariasi	Gard, Alpes-Maritimes	Presence	2015	Roquedur, Nice	N 43°58'23.41'' ; E 3°39'25.97'', N 43°51'41.189' ; E 7°18'25.579''	NA	NA	NA	603, 417	NA	NA	[126]
Phlebotomus mascittii	Gard	Presence	2015	Roquedur, Nice	N 43°58'23.41'' ; E 3°39'25.97'', N 43°51'41.189' ; E 7°18'25.579''	NA	NA	NA	603, 417	NA	NA	[126]
Sergentomyia minuta	Gard	Presence	2015	Roquedur, Nice	N 43°58'23.41'' ; E 3°39'25.97'', N 43°51'41.189' ; E 7°18'25.579''	NA	NA	NA	603, 417	NA	NA	[126]
Phlebotomus ariasi	Vienne	Abundance	1946	Poitiers, Champigny-le-Sec	NA	7	July	Summer	NA	Manual capture	0-3.7	[127]
Phlebotomus mascittii	Vienne	Abundance	1946	Poitiers, Champigny-le-Sec	NA	7	July	Summer	NA	Manual capture	6.6-14.8	[127]
Phlebotomus perniciosus	Vienne	Abundance	1946	Poitiers, Champigny-le-Sec	NA	7	July	Summer	NA	Manual capture	81.5-93.4	[127]
Phlebotomus papatasi	Bouches-du-Rhône, Var	Abundance	1974	Marseille, Aix-en-Provence-Toulon	NA	NA	June-October	Spring, Summer, Autumn	NA	Manual capture, Sticky traps	0.8	[128]
Phlebotomus mascittii	Bouches-du-Rhône, Var	Abundance	1974	Marseille, Aix-en-Provence-Toulon	NA	NA	June-October	Spring, Summer, Autumn	NA	Manual capture, Sticky traps	1.2	[128]
Phlebotomus ariasi	Bouches-du-Rhône, Var	Abundance	1974	Marseille, Aix-en-Provence-Toulon	NA	NA	June-October	Spring, Summer, Autumn	NA	Manual capture, Sticky traps	2.2	[128]
Sergentomyia minuta	Bouches-du-Rhône, Var	Abundance	1974	Marseille, Aix-en-Provence-Toulon	NA	NA	June-October	Spring, Summer, Autumn	NA	Manual capture, Sticky traps	3.1	[128]
Phlebotomus perniciosus	Bouches-du-Rhône, Var	Abundance	1974	Marseille, Aix-en-Provence-Toulon	NA	NA	June-October	Spring, Summer, Autumn	NA	Manual capture, Sticky traps	92.8	[128]
Phlebotomus papatasi	Bouches-du-Rhône, Var	Abundance	1977	Marseille, Toulon, Cassis, La Ciotat	NA	NA	June-October	Summer, Autumn	NA	Manual capture, Sticky traps	0.8	[129]
Phlebotomus mascittii	Bouches-du-Rhône, Var	Abundance	1977	Marseille, Toulon, Cassis, La Ciotat	NA	NA	June-October	Summer, Autumn	NA	Manual capture, Sticky traps	1.2	[129]
Phlebotomus ariasi	Bouches-du-Rhône, Var	Abundance	1977	Marseille, Toulon, Cassis, La Ciotat	NA	NA	June-October	Summer, Autumn	NA	Manual capture, Sticky traps	2.2	[129]
Sergentomyia minuta	Bouches-du-Rhône, Var	Abundance	1977	Marseille, Toulon, Cassis, La Ciotat	NA	NA	June-October	Summer, Autumn	NA	Manual capture, Sticky traps	3.1	[129]
Phlebotomus perniciosus	Bouches-du-Rhône, Var	Abundance	1977	Marseille, Toulon, Cassis, La Ciotat	NA	NA	June-October	Summer, Autumn	NA	Manual capture, Sticky traps	92.8	[129]
Phlebotomus mascittii	Bouches-du-Rhône	Abundance	1932	Marseille	NA	NA	NA	NA	NA	Manual capture	1.3	[131]
Phlebotomus papatasi	Bouches-du-Rhône	Presence	1932	Marseille	NA	NA	July	Summer	NA	Manual capture	NA	[132]
Phlebotomus mascittii	Bouches-du-Rhône	Abundance	1932	Marseille	NA	66	July-September	Summer	NA	Manual capture	0.2	[135]
Phlebotomus papatasi	Bouches-du-Rhône	Abundance	1932	Marseille	NA	66	July-September	Summer	NA	Manual capture	2.7	[135]
Phlebotomus perniciosus	Bouches-du-Rhône	Abundance	1932	Marseille	NA	66	July-September	Summer	NA	Manual capture	97.2	[135]
Phlebotomus ariasi	Hautes-Pyrénées	Presence	1932	Capvern	NA	NA	August	Summer	NA	Manual capture	NA	[134]
Sergentomyia minuta	Var	Presence	1932	Sainte-Maxime	NA	1	July	Summer	NA	Manual capture	NA	[133]
Phlebotomus mascittii	Hautes-Pyrénées	Presence	1933	Capvern	NA	NA	August	Summer	NA	Manual capture	NA	[136]
Phlebotomus ariasi	Hautes-Pyrénées	Abundance	1933	Capvern	NA	NA	August	Summer	NA	Manual capture	Not applicable	[137]
Phlebotomus perniciosus	Rhône	Abundance	1931-1938	Saint-Cyr-au-Mont-d’Or	NA	NA	NA	Summer	NA	Manual capture	Not applicable	[130] (primary data [160])
Phlebotomus ariasi	Hérault (1976), Gard (1976-1977)	Presence	1976-1977	Rieu Berlou, Roquedur-le-Bas, Nice, Marseille	NA	NA	June-August	Summer	80, 250, 150, 20-50	Human bait capture	NA	[138]
Phlebotomus perniciosus	Hérault (1976), Alpes-Maritimes (1976), Bouches-du-Rhône (1977)	Presence	1976-1977	Rieu Berlou, Roquedur-le-Bas, Nice, Marseille	NA	NA	June-August	Summer	80, 250, 150, 20-50	Human bait capture	NA	[138]
Phlebotomus ariasi	Gard	Abundance	1977	Roquedur-le-Bas, Marseille	NA	23	May-September	Spring, Summer	350, NA	Human bait capture	98.3	[139]
Phlebotomus mascittii	Gard, Bouches-du-Rhône	Abundance	1977	Roquedur-le-Bas, Marseille	NA	23	May-September	Spring, Summer	350, NA	Human bait capture	Gard (0.7), Bouches-du-Rhône (0.5)	[139]
Phlebotomus perniciosus	Gard, Bouches-du-Rhône	Abundance	1977	Roquedur-le-Bas, Marseille	NA	23	May-September	Spring, Summer	350, NA	Human bait capture	Gard (1), Bouches-du-Rhône (99.5)	[139]
Phlebotomus ariasi	Gard	Presence	1984	Roquedur	NA	NA	NA	NA	NA	NA	NA	[140]
Phlebotomus ariasi	Aveyron, Bouches-du-Rhône, Gard, Hérault, Pyrénées-Orientales, Vaucluse	Abundance	1961	Champignon de Peyreleau ; Montpellier-le-Vieux, la Roussargue, Branoux, Roquebrun; Gorges d’Héric, Villeuvette, Banyuls-sur-Mer, Lourmarin	NA	NA	July-August	Summer	820-830, 550, 450, 80-163, 100, 270	NA	Not applicable	[148]
Phlebotomus perniciosus	Gard, Hérault, Pyrénées-Orientales, Aude	Presence	1962	Roquedur; Sumène; Le Mazel; Valleraugue; Pompignan, Cessenon; Saint-Pierre-de-la-Fage; Minerve; Brissac; Malibert; Causse-de-la-Selle, Villeneuve-de-Conflent, Gléon; Tuchan; Durban; Gorges-de-Pierrelys; Gorges-de-Saint-Georges, Cirque-des-Baumes, L'Oustalet, Roquefixade; Tarascon-sur-Ariège	NA	NA	July-August	Summer	NA	NA	NA	[146]
Phlebotomus ariasi	Gard, Hérault, Aveyron, Aude, Ariège, Pyrénées-Orientales, Lozère	Presence	1962	Roquedur; Sumène; Le Mazel; Valleraugue; Pompignan, Cessenon; Saint-Pierre-de-la-Fage; Minerve; Brissac; Malibert; Causse-de-la-Selle, Villeneuve-de-Conflent, Gléon; Tuchan; Durban; Gorges-de-Pierrelys; Gorges-de-Saint-Georges, Cirque-des-Baumes, L'Oustalet, Roquefixade; Tarascon-sur-Ariège	NA	NA	July-August	Summer	NA	NA	NA	[146]
Phlebotomus mascittii	Gard, Hérault	Presence	1962	Roquedur; Sumène; Le Mazel; Valleraugue; Pompignan, Cessenon; Saint-Pierre-de-la-Fage; Minerve; Brissac; Malibert; Causse-de-la-Selle, Villeneuve-de-Conflent, Gléon; Tuchan; Durban; Gorges-de-Pierrelys; Gorges-de-Saint-Georges, Cirque-des-Baumes, L'Oustalet, Roquefixade; Tarascon-sur-Ariège	NA	NA	July-August	Summer	NA	NA	NA	[146]
Sergentomyia minuta	Gard, Lozère	Presence	1962	Roquedur; Sumène; Le Mazel; Valleraugue; Pompignan, Cessenon; Saint-Pierre-de-la-Fage; Minerve; Brissac; Malibert; Causse-de-la-Selle, Villeneuve-de-Conflent, Gléon; Tuchan; Durban; Gorges-de-Pierrelys; Gorges-de-Saint-Georges, Cirque-des-Baumes, L'Oustalet, Roquefixade; Tarascon-sur-Ariège	NA	NA	July-August	Summer	NA	NA	NA	[146]
Phlebotomus ariasi	Gard	Presence	1964	Galary	NA	1	July	Summer	450	Sticky traps	NA	[141]
Phlebotomus papatasi	Hérault	Presence	1969	Numerous locality for every department	NA	NA	January-December	Winter, Spring, Summer, Autumn	50-1230	Manual capture, Sticky traps, CDC Light-traps, New-Jersey mosquito traps, Nets-traps	NA	[147]
Phlebotomus ariasi	Hérault (1962-1968), Aude (1962, 1964), Ariège (1962), Pyrénées-Orientales (1962, 1964), Tarn (1963), Haute-Garonne (1964-1965), Ardèche (1969), Alpes-de-Haute-Provence (1969), Drôme (1969), Gard (1969), Hautes-Alpes (1969), Lozère (1965), Var (1969), Vaucluse (1969)	Presence	1961-1968	Numerous locality for every department	NA	NA	January-December	Winter, Spring, Summer, Autumn	50-1230	Manual capture, Sticky traps, CDC Light-traps, New-Jersey mosquito traps, Nets-traps	NA	[147]
Phlebotomus mascittii	Hérault (1963-1966), Tarn (1963), Haute-Garonne (1965), Gard (1969), Var (1969)	Presence	1961-1968	Numerous locality for every department	NA	NA	January-December	Winter, Spring, Summer, Autumn	50-1230	Manual capture, Sticky traps, CDC Light-traps, New-Jersey mosquito traps, Nets-traps	NA	[147]
Phlebotomus perniciosus	Hérault (1962-1966), Aude (1962, 1964), Ariège (1962), Pyrénées-Orientales (1962, 1964), Tarn (1963), Haute-Garonne (1964-1965), Alpes-de-Haute-Provence (1969), Gard (1969)	Presence	1961-1968	Numerous locality for every department	NA	NA	January-December	Winter, Spring, Summer, Autumn	50-1230	Manual capture, Sticky traps, CDC Light-traps, New-Jersey mosquito traps, Nets-traps	NA	[147]
Sergentomyia minuta	Hérault (1963-1967), Tarn (1963), Pyrénées-Orientales (1964), Aude (1964), Haute-Garonne (1964-1965), Ardèche (1969), Gard (1969), Lozère (1969), Pyrénées-Orientales (1969), Var (1969)	Presence	1961-1968	Numerous locality for every department	NA	NA	January-December	Winter, Spring, Summer, Autumn	50-1230	Manual capture, Sticky traps, CDC Light-traps, New-Jersey mosquito traps, Nets-traps	NA	[147]
Phlebotomus mascittii	Corsica	Abundance	1969	114 stations in Corsica	NA	22	August	Summer	250-770	Sticky traps	1.1	[149]
Phlebotomus sergenti	Corsica	Abundance	1969	114 stations in Corsica	NA	22	August	Summer	250-770	Sticky traps	1.7	[149]
Phlebotomus perniciosus	Corsica	Abundance	1969	114 stations in Corsica	NA	22	August	Summer	250-770	Sticky traps	23.3	[149]
Sergentomyia minuta	Corsica	Abundance	1969	114 stations in Corsica	NA	22	August	Summer	250-770	Sticky traps	73.9	[149]
Phlebotomus mascittii	Corsica	Abundance	1970	Luri, Saint-Florent, Santo Pietro-di-tenda, Belgodere, Murato, Piedicroce, Cervione	NA	25	August-September	Summer	20-480	Sticky traps	0.3	[150]
Phlebotomus sergenti	Corsica	Abundance	1970	Luri, Saint-Florent, Santo Pietro-di-tenda, Belgodere, Murato, Piedicroce, Cervione	NA	25	August-September	Summer	20-480	Sticky traps	0.7	[150]
Phlebotomus perniciosus	Hérault	Abundance	1965	La Borie-Nouvelle	NA	1	July	Summer	500	Sticky traps	0.7	[144]
Sergentomyia minuta	Hérault	Abundance	1965	La Borie-Nouvelle	NA	1	July	Summer	500	Sticky traps	2.1	[144]
Phlebotomus perniciosus	Corsica	Abundance	1970	Luri, Saint-Florent, Santo Pietro-di-tenda, Belgodere, Murato, Piedicroce, Cervione	NA	25	August-September	Summer	20-480	Sticky traps	19.4	[150]
Sergentomyia minuta	Corsica	Abundance	1970	Luri, Saint-Florent, Santo Pietro-di-tenda, Belgodere, Murato, Piedicroce, Cervione	NA	25	August-September	Summer	20-480	Sticky traps	79.6	[150]
Phlebotomus ariasi	Hérault	Abundance	1965	La Borie-Nouvelle	NA	1	July	Summer	500	Sticky traps	97.2	[144]
Phlebotomus ariasi	Hérault	Abundance	1967-1970	La Borie-Nouvelle	NA	11, 15-21	July	Summer	500	Sticky traps	Not applicable	[144]
Phlebotomus ariasi	Hérault	Abundance	1970	Borie-Nouvelle	NA	3	July-August	Summer	NA	Manual capture	Not applicable	[143]
Phlebotomus ariasi	Hérault	Abundance	1971	Borie-Nouvelle	NA	NA	July-August	Summer	NA	Manual capture	Not applicable	[155]
Phlebotomus perniciosus	Hérault	Abundance	1972	Lodève	NA	4	August	Summer	NA	Manual capture	14.3	[156]
Phlebotomus ariasi	Hérault	Abundance	1972	Lodève	NA	4	August	Summer	NA	Manual capture	85.7	[156]
Phlebotomus perniciosus	Gard	Abundance	1971	Avèze, Montdardier	NA	21	July-August	Summer	380	Sticky traps	0.6	[145]
Phlebotomus ariasi	Gard	Abundance	1971	Avèze, Montdardier	NA	21	July-August	Summer	380	Sticky traps	6.7	[145]
Sergentomyia minuta	Gard	Abundance	1971	Avèze, Montdardier	NA	21	July-August	Summer	380	Sticky traps	92.7	[145]
Phlebotomus ariasi	Gard	Abundance	1977-1978	Roquedur	NA	2, 3	July-August	Summer	320-450	CDC Light-traps	Not applicable	[153]
Phlebotomus mascittii	Gard	Abundance	1977	Coularou, Le Vernet, Roquedur-le-Haut, Laumède, La Place, La Salle, Figaret, Piécourt, Saint-Julien-de-la-Nef	l1,500 : L 48,850 - l 1,417 : L 48,870	142	May-October	Spring, Summer, Autumn	165-600	Sticky traps	0.1	[154]
Phlebotomus perniciosus	Gard	Abundance	1977	Coularou, Le Vernet, Roquedur-le-Haut, Laumède, La Place, La Salle, Figaret, Piécourt, Saint-Julien-de-la-Nef	l1,500 : L 48,850 - l 1,417 : L 48,870	142	May-October	Spring, Summer, Autumn	165-600	Sticky traps	0.3	[154]
Sergentomyia minuta	Gard	Abundance	1977	Coularou, Le Vernet, Roquedur-le-Haut, Laumède, La Place, La Salle, Figaret, Piécourt, Saint-Julien-de-la-Nef	l1,500 : L 48,850 - l 1,417 : L 48,870	142	May-October	Spring, Summer, Autumn	165-600	Sticky traps	13.4	[154]
Phlebotomus ariasi	Gard	Abundance	1977	Coularou, Le Vernet, Roquedur-le-Haut, Laumède, La Place, La Salle, Figaret, Piécourt, Saint-Julien-de-la-Nef	l1,500 : L 48,850 - l 1,417 : L 48,870	142	May-October	Spring, Summer, Autumn	165-600	Sticky traps	86.2	[154]
Phlebotomus mascittii	Pyrénées-Orientales	Abundance	1981	Calmeilles	47,300 lat. N, 0,375 longit. O	14	August	Summer	500	Sticky traps	2.5	[152]
Phlebotomus sergenti	Pyrénées-Orientales	Abundance	1981	Calmeilles	47,300 lat. N, 0,375 longit. O	14	August	Summer	500	Sticky traps	2.5	[152]
Phlebotomus perniciosus	Pyrénées-Orientales	Abundance	1981	Calmeilles	47,300 lat. N, 0,375 longit. O	14	August	Summer	500	Sticky traps	10	[152]
Sergentomyia minuta	Pyrénées-Orientales	Abundance	1981	Calmeilles	47,300 lat. N, 0,375 longit. O	14	August	Summer	500	Sticky traps	32.5	[152]
Phlebotomus ariasi	Pyrénées-Orientales	Abundance	1981	Calmeilles	47,300 lat. N, 0,375 longit. O	14	August	Summer	500	Sticky traps	52.5	[152]
Phlebotomus ariasi	Gard	Abundance	1982	Mas d’Arboux	L. 48.863 G, l. 1.490 GE	2	July-August	Summer	320	CDC Light-traps	Not applicable	[151]
Phlebotomus mascittii	Pyrénées-Orientales	Abundance	1983-1984	Banyuls-dels-Aspres, Passa, Ste Colombe, Terrats, Fourques, Tresserre , Montauriol, St-Génis-des-Fontaines, Laroque-des-Albères, Le Boulou, Villelongue-dels-Monts, Sorède, L'Ecluse, Montesquieu, St-Jean-Pla-de-Corts, Maureillas, Céret, Amélie-les-Bains, Arles-sur-Tech, Reynès, Le Tech, Montbolo, St-Laurent-de-Cerdans, Serralongue, Prats-de-Mollo, Corsavy, Coustouges, Montferrer, Lamanère, Taillet	NA	NA	August	Summer	100<>600	Sticky traps	0.02	[157]
Phlebotomus sergenti	Pyrénées-Orientales	Abundance	1983-1984	Banyuls-dels-Aspres, Passa, Ste Colombe, Terrats, Fourques, Tresserre , Montauriol, St-Génis-des-Fontaines, Laroque-des-Albères, Le Boulou, Villelongue-dels-Monts, Sorède, L'Ecluse, Montesquieu, St-Jean-Pla-de-Corts, Maureillas, Céret, Amélie-les-Bains, Arles-sur-Tech, Reynès, Le Tech, Montbolo, St-Laurent-de-Cerdans, Serralongue, Prats-de-Mollo, Corsavy, Coustouges, Montferrer, Lamanère, Taillet	NA	NA	August	Summer	100<>600	Sticky traps	0.05	[157]
Phlebotomus perniciosus	Pyrénées-Orientales	Abundance	1983-1984	Banyuls-dels-Aspres, Passa, Ste Colombe, Terrats, Fourques, Tresserre , Montauriol, St-Génis-des-Fontaines, Laroque-des-Albères, Le Boulou, Villelongue-dels-Monts, Sorède, L'Ecluse, Montesquieu, St-Jean-Pla-de-Corts, Maureillas, Céret, Amélie-les-Bains, Arles-sur-Tech, Reynès, Le Tech, Montbolo, St-Laurent-de-Cerdans, Serralongue, Prats-de-Mollo, Corsavy, Coustouges, Montferrer, Lamanère, Taillet	NA	NA	August	Summer	100<>600	Sticky traps	6.9	[157]
Phlebotomus ariasi	Pyrénées-Orientales	Abundance	1983-1984	Banyuls-dels-Aspres, Passa, Ste Colombe, Terrats, Fourques, Tresserre , Montauriol, St-Génis-des-Fontaines, Laroque-des-Albères, Le Boulou, Villelongue-dels-Monts, Sorède, L'Ecluse, Montesquieu, St-Jean-Pla-de-Corts, Maureillas, Céret, Amélie-les-Bains, Arles-sur-Tech, Reynès, Le Tech, Montbolo, St-Laurent-de-Cerdans, Serralongue, Prats-de-Mollo, Corsavy, Coustouges, Montferrer, Lamanère, Taillet	NA	NA	August	Summer	100<>600	Sticky traps	20.2	[157]
Sergentomyia minuta	Pyrénées-Orientales	Abundance	1983-1984	Banyuls-dels-Aspres, Passa, Ste Colombe, Terrats, Fourques, Tresserre , Montauriol, St-Génis-des-Fontaines, Laroque-des-Albères, Le Boulou, Villelongue-dels-Monts, Sorède, L'Ecluse, Montesquieu, St-Jean-Pla-de-Corts, Maureillas, Céret, Amélie-les-Bains, Arles-sur-Tech, Reynès, Le Tech, Montbolo, St-Laurent-de-Cerdans, Serralongue, Prats-de-Mollo, Corsavy, Coustouges, Montferrer, Lamanère, Taillet	NA	NA	August	Summer	100<>600	Sticky traps	75.9	[157]
Phlebotomus perniciosus	Pyrénées-Orientales	Abundance	1981	Céret	(4°29,912'N ; 02°42,651'E), (42°29,901'N ; 02°42,528'E), (42°29,441'N ; 02°41,020'E), (42°29,290'N ; 02°40,622'E), (42°29,087'N ; 02°40,437'E), (42°29,067'N ; 02°40,315'E), (42°28,920'N ; 02°40,203'E.), (42°27,746'N ; 02°38,294'E), (42°29,322'N ; 02°44,705'E), (42°29,430'N ; 02°44,800'E), (42°30,194'N ; 02°42,487'E), (42°30,182'N ; 02°420,506'E)	60	May-October	Spring, Summer, Autumn	120-280	Sticky traps	4.6	[142]
Phlebotomus ariasi	Pyrénées-Orientales	Abundance	1981	Céret	(4°29,912'N ; 02°42,651'E), (42°29,901'N ; 02°42,528'E), (42°29,441'N ; 02°41,020'E), (42°29,290'N ; 02°40,622'E), (42°29,087'N ; 02°40,437'E), (42°29,067'N ; 02°40,315'E), (42°28,920'N ; 02°40,203'E.), (42°27,746'N ; 02°38,294'E), (42°29,322'N ; 02°44,705'E), (42°29,430'N ; 02°44,800'E), (42°30,194'N ; 02°42,487'E), (42°30,182'N ; 02°420,506'E)	60	May-October	Spring, Summer, Autumn	120-280	Sticky traps	27.7	[142]
Sergentomyia minuta	Pyrénées-Orientales	Abundance	1981	Céret	(4°29,912'N ; 02°42,651'E), (42°29,901'N ; 02°42,528'E), (42°29,441'N ; 02°41,020'E), (42°29,290'N ; 02°40,622'E), (42°29,087'N ; 02°40,437'E), (42°29,067'N ; 02°40,315'E), (42°28,920'N ; 02°40,203'E.), (42°27,746'N ; 02°38,294'E), (42°29,322'N ; 02°44,705'E), (42°29,430'N ; 02°44,800'E), (42°30,194'N ; 02°42,487'E), (42°30,182'N ; 02°420,506'E)	60	May-October	Spring, Summer, Autumn	120-280	Sticky traps	67.6	[142]
Phlebotomus perniciosus	Haute-Garonne	Presence	1936	Toulouse	NA	1	August	Summer	NA	Manual capture	NA	[158]
Phlebotomus perniciosus	Seine-et-Marne	Abundance	1936	Melun	NA	NA	July	Summer	NA	Manual capture	Not applicable	[159]
Phlebotomus perniciosus	Charente-Maritime	Presence	1926	la Rochelle	NA	NA	June-September	Summer	NA	Manual capture	NA	[161]
Phlebotomus perniciosus	Saône-et-Loire	Presence	1928-1934	Mâcon	NA	NA	NA	Summer	NA	Manual capture	NA	[162]
Phlebotomus mascittii	Haut-Rhin, Bas-Rhin	Abundance	2009, 2011, 2018	Colmar, Sélestat	NA	263	July-August	Summer	NA	Sticky traps, CDC Light-traps	Not applicable	[163]
Phlebotomus perniciosus	Lot (1937), Dordogne (1932)	Presence	1932, 1937	Luzech, Cubjac	NA	NA	August	Summer	NA	Manual capture	NA	[165]
Phlebotomus ariasi	Lot	Presence	1958	Toulouse, NA, NA, NA	NA	NA	July-August	Summer	NA	NA	NA	[167]
Phlebotomus mascittii	Tarn	Presence	1958	Toulouse, NA, NA, NA	NA	NA	July-August	Summer	NA	NA	NA	[167]
Phlebotomus perniciosus	Haute-Garonne, Ariège, Dordogne, Tarn	Presence	1958	Toulouse, NA, NA, NA	NA	NA	July-August	Summer	NA	NA	NA	[167]
Phlebotomus mascittii	Aveyron	Abundance	1951	Toulouse, Saint-Jean-du-Gard, Montaut d'Issigeac, Champagne-sur-Seine, Belmont-sur-Rance	NA	NA	August	Summer	NA	Manual capture	Not applicable	[166]
Phlebotomus papatasi	Gard	Abundance	1951	Toulouse, Saint-Jean-du-Gard, Montaut d'Issigeac, Champagne-sur-Seine, Belmont-sur-Rance	NA	NA	August	Summer	NA	Manual capture	Not applicable	[166]
Sergentomyia minuta	Gard	Abundance	1951	Toulouse, Saint-Jean-du-Gard, Montaut d'Issigeac, Champagne-sur-Seine, Belmont-sur-Rance	NA	NA	August	Summer	NA	Manual capture	Not applicable	[166]
Phlebotomus perniciosus	Haute-Garonne (1951, 1953), Gard (1951), Dordogne (1954), Seine-et-Marne (1954)	Abundance	1951, 1953-1954	Toulouse, Saint-Jean-du-Gard, Montaut d'Issigeac, Champagne-sur-Seine, Belmont-sur-Rance	NA	NA	August	Summer	NA	Manual capture	Not applicable	[166]
Phlebotomus perniciosus	Corsica	Abundance	1954	Levatoggio, Sainte-Lucie-de-Moriani, Prunelli-de-Fiumorbo, Solenzara, Tiuccia, Prunelli	NA	NA	August-September	Summer	NA	Manual capture	Not applicable	[168]
Phlebotomus mascittii	Corsica	Abundance	1954	Levatoggio, Sainte-Lucie-de-Moriani, Prunelli-de-Fiumorbo, Solenzara, Tiuccia, Prunelli	NA	NA	August-September	Summer	NA	Manual capture	Not applicable	[168]
Phlebotomus papatasi	Corsica	Abundance	1954	Levatoggio, Sainte-Lucie-de-Moriani, Prunelli-de-Fiumorbo, Solenzara, Tiuccia, Prunelli	NA	NA	August-September	Summer	NA	Manual capture	Not applicable	[168]
Sergentomyia minuta	Corsica	Abundance	1954	Levatoggio, Sainte-Lucie-de-Moriani, Prunelli-de-Fiumorbo, Solenzara, Tiuccia, Prunelli	NA	NA	August-September	Summer	NA	Manual capture	Not applicable	[168]
Phlebotomus perniciosus	Gard	Presence	1948	Congéniès	NA	NA	September	Summer	NA	Manual capture	NA	[169]
Phlebotomus papatasi	Hérault	Presence	1906	Montpellier	NA	NA	June-July	Summer	NA	Manual capture	NA	[170]
Phlebotomus perniciosus	Pyrénées-Orientales	Abundance	1978	L'Aumede, Banyuls; Port Vendres	NA	NA	July-September	Summer	NA	Manual capture, Human bait capture, CDC Light-traps	Not applicable	[171]
Phlebotomus ariasi	Gard, Pyrénées-Orientales	Abundance	1978	L'Aumede, Banyuls; Port Vendres	NA	NA	July-September	Summer	NA	Manual capture, Human bait capture, CDC Light-traps	Not applicable	[171]
Phlebotomus ariasi	Gard	Abundance	1978	L'Aumède	NA	10	July-August	Summer	NA	Manual capture, CDC Light-traps	Not applicable	[172]
Phlebotomus ariasi	Gard	Abundance	1977	Laumède	NA	NA	July-August	Summer	NA	CDC Light-traps, Manual capture	Not applicable	[173]
